# Supplementary material for: Phylotaxogenomics for the Reappraisal of the Genus Roseomonas With the Creation of Six New Genera
Source: Front Microbiol. 2021 Aug 13;12:677842. doi: 10.3389/fmicb.2021.677842 (PMC8414978; doi:10.3389/fmicb.2021.677842)
Supplement: Supplementary file 2 [file Table_3.xlsx]

## Sheet: Table S3
														Table S3. 16S rRNA gene identity between the genus Roseomonas members
		GROUP I				GROUP II								GROUP III								GROUPIV		GROUPV				GROUP	VI									GROUP VII
16S rRNA gene identity	R. gilardii subsp. rosea ATCC BAA-691T	R. mucosa NCTC 13291T	R. elaeocarpi PN2T	R. rosea DSM 14916T	R. vinacea DSM 19362T	R. nepalensis G-3-5T	R. aeriglobus KER25T	R. aerilata DSM 19363T	R. pecuniae N75T	R. radiodurans 17Sr1-1T	R. harenae CP101081T	R. stagni DSM 19981T	R. bella CQN31T	R. wooponensis WW53T	R. terricola EM302T	R. selenitidurans BU-1T	R. frigidaquae JCM 15073T	R tokyonensis K-20T	R. riguiloci 03SU10-PT	R. algicola PeD5 T	R. arcticisoli M63624T	R. aquatica TR53T	R. fluminis D3T	R. arctica M6-79T	R. hellenica LMG 31523T	R. lacus CGMCC 1.3617T	R. terrae LMG 31159T	R. eburnea LMG 31228T	R. alkaliterrae DSM 25895 T	R. oryzicola KCTC 22478T	R. soli LMG 31231T	R. sediminicola FW-3T	R. cervicalis ATCC 49957 T	R. suffusca S1T	R. rubra S5T	R. hibiscisoli THG-N2.22T	R. rhizosphaerae YW11T	R. aestuarii NBRC 105654T	R. aerofrigidensis HC1T	R. oryzae KCTC 42542 T	R. vastitatis CPCC 101021T	R. globiformis CPCC 100847T	R. ludipueritiae DSM 14915 T	R. aerophila NBRC 108923T	R. musae PN1T	R. coralli M0104T	R. deserti M3T	R. wenyumeiae Z23T
R. gilardii subsp. rosea ATCC BAA-691T	*
R. mucosa NCTC 13291T	98.9	*
R. elaeocarpi PN2T	96.3	96.4	*
R. rosea DSM 14916 T	95.2	95.7	95.1	*
R. vinacea DSM 19362T	94.4	94.7	95.1	95.2	*
R. nepalensis G-3-5T	93.1	94.6	95.2	95.2	97.8	*
R. aeriglobus KER25T	94.8	94.1	95	95.7	97.4	96.8	*
R. aerilata DSM 19363T	94.7	94	95.1	94.9	97.7	96.7	98.5	*
R. pecuniae N75T	94.2	94.4	93.9	96.3	94.7	94.7	95	94.8	*
R. radiodurans 17Sr1-1T	93.5	94.2	94.3	96.9	96.4	96.2	97.4	96.7	96.6	*
R. harenae CP101081T	94.9	95.1	95.2	97.3	96.7	96.2	96.8	96.5	96	96.7	*
R. stagni DSM 19981T	93.8	93.9	92.3	93.5	94.07	94.5	93.4	93.4	93	93.9	94.3	*
R. bella CQN31T	93.6	94.1	92.5	94.3	93.3	93.9	93.8	93.5	93.2	94.2	93.7	95	*
R. wooponensis WW53T	94.6	94.7	93.2	94.6	94.2	94.4	94.2	94.3	93.3	94.1	94.7	95.2	96.7	*
R. terricola EM302T	93.4	93.5	93.1	94.1	94.3	93.8	94.5	94.5	93.8	94.3	94.3	93.8	95.8	96.5	*
R. selenitidurans BU-1T	94.1	93.7	92.6	93.8	94.7	94.3	93.9	93.7	93.1	94.2	94.1	96.5	93.2	94	93.9	*
R. frigidaquae JCM 15073T	94.3	93.9	92.4	93.2	94.7	94.4	93.8	93.6	92.7	94.2	93.6	96.9	96.9	93.3	93.7	94	*
R tokyonensis K-20T	94.3	94	93.1	94.3	94.1	94.3	93.8	93.4	93.6	94.5	94.5	97	93.6	94.2	93.1	96.8	97.9	*
R. riguiloci 03SU10-PT	94.1	93.9	93	93.6	93.7	94.1	93.8	93.9	93.4	93.8	93.6	96.2	94.3	94.4	93.5	95.8	95.4	95.7	*
R. algicola PeD5 T	94.6	94.3	93	93.9	94	94.1	93.8	93.7	93.2	94.1	94.1	97.6	94.8	95.3	94.1	95.4	95.4	96.3	95.8	*
R. arcticisoli M63624T	93	93.4	92.4	93.5	92.6	92.3	93	92.8	93.2	93.1	93.8	93.8	95.4	94.6	95.2	93.4	93.8	93.7	93.6	93.5	*
R. aquatica TR53T	94.7	94.6	94.7	95.6	95.6	94.6	95.2	95.2	95.2	95.1	96.4	93.8	92.9	93.8	94.1	94.2	93.9	94.1	93.4	94	93.2	*
R. fluminis D3T	94.4	94.4	94.3	95.6	94.5	94	94.6	94.9	95.4	94.7	95.2	93.3	93.9	93.9	93.9	93.5	92.8	93.3	94.1	93.8	94	95.6	*
R. arctica M6-79T	93.3	93.5	92.6	93.9	94	93.8	93	93.3	93.4	92.9	94.4	93.6	92.7	93.2	93.1	92.8	92.8	93.3	92.9	92.9	93	95.1	94.4	*
R. hellenica LMG 31523T	94.1	94.4	93.6	95.1	94.4	94.4	93.9	93.9	94	94.5	95.4	94	92.8	94.1	93.4	93.9	93.4	94.4	93.6	93.8	93	95	94.9	97.1	*
R. lacus CGMCC 1.3617T	93.7	93.8	92.9	92.4	92.5	91.9	92.3	93.1	92.3	92.4	93.5	92.4	91.3	91.3	91.9	92.7	92.2	93.2	91.7	93.2	91.8	94.6	92.9	94.3	94.7	*
R. terrae LMG 31159T	93.4	93.7	92.7	92.8	92.6	92.1	92.5	92.2	92.6	91.8	93.9	92.2	91.5	92.8	92.8	92.8	91.9	92.9	91.6	92.6	91.8	94.6	92.5	98.4	94.6	94	*
R. eburnea LMG 31228T	93.7	93.9	92.8	93.6	93.1	92.6	93	92.9	92.3	92.2	94.1	92.8	92.4	94.3	93	92.6	91.9	92.6	92.4	93.3	91.9	93.7	93.3	97.3	95.6	94.8	97	*
R. alkaliterrae DSM 25895 T	94.3	93.9	93.1	93.3	92.7	92.2	93.2	93	92.6	92.8	93.9	92.7	92.6	93.2	92.8	92.4	92.5	92.9	92.2	93.5	92.2	94.2	93.6	97.1	94.6	93.9	96.6	97.1	*
R. oryzicola KCTC 22478T	94.3	93.9	92.1	92.6	92.7	92.2	92.6	93.1	91.7	92.8	93.6	92.7	91.5	93.3	91.5	92.9	93.3	92.7	91.9	93.1	91.1	93.6	92.7	97.5	94.8	93.9	97.2	98	97.5	*
R. soli LMG 31231T	93.1	93.3	92.5	93.5	93	92.6	92.7	92.3	92.3	92.4	93.5	92.4	91.9	93.7	92.4	92.4	92.3	93	91.9	92.9	91.2	93.9	92.6	97	94.8	94	96.6	97.4	97.3	98.3	*
R. sediminicola FW-3T	93.7	93.9	92.9	93.4	93.3	92.6	92.8	92.6	92.2	92.4	93.7	92.8	92.1	93.8	92.4	92.5	92.4	92.6	92.1	93.3	91.4	94.1	92.9	97.2	94.7	94.3	94.4	97.7	98.7	98.6	98.7	*
R. cervicalis ATCC 49957 T	93.1	93.4	93.6	93.3	93.5	92.9	93.5	93.5	93.4	93.3	94.1	93.6	92.8	93.6	93.3	93.6	93.9	94.1	92.1	93.8	93	94.9	93.7	93.5	94.1	93.2	93.5	93.1	93.1	93.2	93.1	92.9	*
R. suffusca S1T	93.6	93.9	94.3	93.9	94	93.2	93.9	93.9	93.8	93.8	94.8	93.3	92.3	93.2	93.1	92.7	93.2	93.3	91.7	93.8	92.5	95.8	94.3	93.5	94.1	93.2	93.3	93.2	93.6	93.2	93.2	93.5	98.6	*
R. rubra S5T	92.9	93.1	93.5	93.2	93.2	92.6	93.3	93	93.2	93.2	94.1	93.3	92.3	92.7	92.6	91.9	92.9	93.4	91.5	93.3	92.3	94.7	93.8	92.7	93.5	93.2	92.6	92.6	92.9	92.6	92.5	92.7	97.4	99.2	*
R. hibiscisoli THG-N2.22T	93.5	93.8	94.3	93.8	94.2	93.5	94.2	93.5	93.1	93.7	95	93.2	92.1	93.1	93.1	92.7	93.1	93.5	91.8	94	92.6	96.2	94.4	93.7	93.8	93	93.1	92.8	93.4	93	93.3	93.3	97.6	98.7	97.5	*
R. rhizosphaerae YW11T	94.1	95.1	94.8	94.4	94.2	93.6	94.3	94.3	93.8	93.9	94.8	93.1	92.8	93.1	93.1	93.1	93.6	93.3	92.1	94	92.7	95.6	94.8	93.8	93.75	93.3	93.2	93.1	94	93.2	93.6	93.8	97.8	98.7	97.7	98.4	*
R. aestuarii NBRC 105654T	93.6	94	94.3	93.8	94.5	94.3	93.7	92.2	93.6	93.5	94.8	92.8	92.7	93.1	92.6	92.8	93.4	93.5	92.4	93.8	92.6	95.2	94.4	92.9	94	93.3	92.7	93.4	93.3	93.4	93.1	93.3	96.7	97.6	97.4	97.8	97.8	*
R. aerofrigidensis HC1T	94.3	94.5	94.6	94.2	94.5	93.9	93.9	93.9	94.8	94.4	95.1	94.1	93.1	93.2	93.4	93.3	94.1	93.5	92.7	94.1	92.7	95.6	94.8	92.9	94.6	94.3	93.2	93	92.9	92.9	93.1	92.9	96.8	97.6	97.6	97.5	97.6	97.9	*
R. oryzae KCTC 42542 T	94.5	93.7	93.9	93.3	94.2	93.1	94.1	94.2	93.7	94	94.2	93.4	92.5	93.4	92.5	93.5	93.8	93.4	92	93.9	92.2	95.4	94.6	93.7	93.8	93.8	93	93.2	93.6	93.8	92.9	93.4	97.8	97.2	96.8	96.9	97.6	97.4	98.1	*
R. vastitatis CPCC 101021T	94.6	95.1	94.8	94.3	94.3	93.6	93.6	93.7	94.1	94	94.8	93.6	92.5	93.6	92.7	93.6	93.8	93.9	92.4	93	92.3	95.6	94.6	93.9	94.1	93.1	93.2	93.2	93.5	93.4	93.4	93.6	97.8	97.8	96.8	97.9	97.8	96.8	97.7	97.9	*
R. globiformis CPCC 100847T	93.8	94	94.4	93.7	94.7	94	94.1	93.6	93.6	93.8	94.7	94	92.8	93.32	93.2	92.8	93.8	93.9	92.3	93.8	92.3	94.8	93.4	92.8	93.4	93.7	92.9	93	92.4	92.6	92.8	92.9	96.2	96.6	96.5	96.2	96.6	97.4	97.7	96.5	96.5	*
R. ludipueritiae DSM 14915 T	93.4	93.9	94.2	94	93.6	92.6	93.8	93.7	93.2	93.4	94.7	92.5	92.4	93.1	93.1	92.5	92.7	92.9	91.7	93.5	92.2	94.9	93.8	93.6	93.2	93.1	93.5	93.1	93.7	93.4	93.6	93.4	96.5	97.2	96.3	96.6	97.6	95.5	95.9	97.4	96.5	94.9	*
R. aerophila NBRC 108923T	93.1	93.4	93.3	93.1	93.3	92.8	93.2	93.1	92.5	92.7	94.1	92.6	91.6	92.6	92.6	92.6	92.6	93.3	91.7	93.2	91.9	94.4	93.9	93.3	93.6	93.6	93.3	92.9	93.5	93.5	93	92.9	95.6	96.3	5.8	95.8	95.7	94.9	96.1	95.5	95.5	95.5	96.7	*
R. musae PN1T	92.4	92.3	92.6	92.8	93.6	92.4	92.9	92.3	92.3	92.4	93.5	92.3	91.4	92.2	91.8	91.6	92.3	92.6	91.4	92.8	91.2	93.9	93.6	92.3	93	93.1	92.1	92.5	92	93	92.7	92.6	95	95.9	95.9	96.1	95.9	96.4	96.3	95	95.3	95.7	95.6	98	*
R. coralli M0104T	94.8	94.4	93.3	94	92.8	92.8	92.8	91.5	93.5	94.3	93.5	93.3	92.4	92.9	92.5	93.3	93.4	93.8	92.3	94.2	91.5	93.4	94.1	92.5	93.9	92.7	92.5	92.3	93.3	92.4	92.2	92.3	95.5	95.4	94.9	95.1	95.2	94.8	95.8	95.7	95.9	95.5	93.6	94.8	94.1	*
R. deserti M3T	92.4	93.6	93.4	92.4	93.4	92.6	93.2	93.4	92.4	93.1	93.4	93.4	92.3	93.1	92.7	93.4	93.8	93.4	92.5	93.9	92.1	94.7	94.1	93.4	94	93.4	92.7	92.7	93.2	92.7	92.5	92.7	96.7	96.6	96.4	97	96.6	96.4	96.5	97.1	96.3	95.2	94.8	95.4	95.4	96.2	*
R. wenyumeiae Z23T	94	94.2	94.2	93.6	94.3	93.6	93.5	93.8	93.4	93.5	94.4	93.1	92.5	93.2	93.5	93.1	93.6	93.5	92.6	93.8	92.3	95.1	94.3	93.4	93.9	94.2	93.2	92.9	93.3	93.1	93.4	93.3	95.7	96.6	96.2	96.2	96.3	95.8	97.1	96.6	96.5	95.5	97.8	96.7	95.6	94.7	96.7	*

## Sheet: Table S5
	Table S5. ANI/dDDH values between the members of the genus Roseomonas
				GROUP I											GROUP II								GROUPIII						GROUP V								GROUP V	VI											GROUP VII
ANI/dDDH	R. gilardii subsp. rosea ATCC BAA-691T	R. gilardi subsp. rosea NCTC 13290T	R. mucosa NCTC 13291T	R. mucosa ATCC BAA-692T	Strain DE0006	Strain U14-5	Strain AU37	Strain FDAARGOS-658	Strain FDAARGOS-362	Strain B5	Strain TAS13	R. aerilata DSM 19363T	Strain S9.3B	R. pecuniae N75T	R. rosea DSM 14916 T	R. vinacea DSM 19362T	R. harenae CP101081T	Strain KE2513	Strain SG15	Strain SSH11	R. stagni DSM 19981T	R. algicola PeD5 T	R. bella CQN31T	R. frigidaquae JCM 15073T	R. selenitidurans BU-1T	Strain JCM	Strain AR75	Strain SYSU M41301	R.arctica LMG 28251T	R. hellenica LMG 31523T	R. hellenica LMG 31524	R. oryzicola KCTC 22478T	R. oryzicola LMG 31161T	R. alkaliterrae DSM 25895 T	R. alkaliterrae LMG 31230T	R. lacus CGMCC 1.3617T	R. eburnea LMG 31228T	R. terrae LMG 31159T	R. soli LMG 31231T	Strain HF4	Strain MO17	Strain PWR1	Strain OP-27	R. deserti M3T	R. aerophila NBRC 108923T	Strain JR1/69-1-13	R. cervicalis ATCC 49957 T	R. coralli M0104T	R. ludipueritiae DSM 14915 T
R. gilardii subsp. rosea ATCC BAA-691T	*	100	45.3	45.3	61.9	66.5	45.6	45.3	45.3	45.5	45.6	20.2	20.4	20.3	20.6	20.1	20.1	20.3	20.3	20.4	19.1	19.4	20	19.3	19.4	19.4	19.9	19.8	19.4	20	19.8	19.9	20.3	20.5	20.7	19.5	20.2	20.2	19.8	20.1	20.4	19.8	20.2	20.5	19.9	20.4	20.3	20.2	20.6
R. gilardi subsp. rosea NCTC 13290T	99.9	*	45.4	45.5	61.8	66.4	45.6	45.3	45	45.5	45.7	20.2	20.4	20.4	20.7	20.2	20.3	20.3	20.2	20.4	19.3	19.6	20.2	19.5	19.2	19.5	19.8	19.7	19.5	19.9	19.7	19.7	20.1	20.7	20.5	19.7	20.1	20.1	19.9	20	20.3	19.7	20.3	20.7	20.1	20.2	20.5	20.4	20.8
R. mucosa NCTC 13291T	91.9	92.2	*	100	45.1	45.4	94.3	98.2	98.2	98.5	92.2	20.2	20.4	20.6	20.3	20.1	20.2	20.3	20.1	20.4	19	19.7	19.8	19.7	19.6	19.6	19.8	19.5	19.1	19.8	19.6	20.1	20	20.2	20.3	19.6	19.8	20	19.9	19.7	20.1	19.5	20	20.2	20	20.6	20.5	20.4	20.7
R. mucosa ATCC BAA-692T	91.9	92.1	99.9	*	45	45.3	94.7	98.2	98.2	98.5	92.2	20.1	20.3	20.4	20.2	19.9	20	20.4	20.1	20.2	19.2	19.6	19.4	19.6	19.4	19.6	19.7	19.5	19.2	19.8	19.6	20	20.1	20.1	20.3	19.5	19.6	20.1	19.9	19.6	20.2	19.6	20.1	20.1	20.1	20.5	20.4	20.3	20.6
Strain DE0006	95.4	95.4	91.7	91.6	*	44.8	44.8	44.5	44.5	45.1	45.4	20.2	20.5	20.5	20.6	20.2	20.3	20.4	19.9	20.3	19.1	19.4	19.8	19.4	19.4	19.4	19.6	19.3	19	19.3	19.5	19.7	19.7	20	20.1	19.5	19.7	19.8	19.7	19.6	19.9	19.7	19.8	20.1	19.9	20.4	20.1	20.2	20.4
Strain U14-5	96.1	96.1	92	92.1	96.3	*	45.4	94.3	45.5	46.1	45.4	20	20.5	20.5	20.5	20.4	20.2	20.6	20.5	20.3	19.2	19.6	19.8	19.6	19.5	19.6	19.5	19.3	19.2	19.8	19.7	19.4	19.9	20.1	20.2	19.9	20	19.8	19.9	20.1	20.3	19.8	20	20.4	20.3	20.6	20.3	20.5	20.7
Strain AU37	92	92.1	99.2	99.1	91.7	91.9	*	94	92.9	95.1	91.1	20.1	20.4	20.1	20.4	20.3	20.1	20.3	20.2	20.1	19.3	19.5	19.7	19.6	19.5	19.4	19.7	19.5	19.7	19.8	19.6	20.1	19.6	19.9	19.8	19.5	19.8	19.9	19.9	20	20.2	20	19.9	20	19.9	20.3	20	20.3	20.6
Strain FDAARGOS-658	92.1	92.1	99.8	99.7	91.7	91.8	99.3	*	90.8	98	91.9	20.3	20.8	20.1	20.3	20.2	20.2	20.4	20.5	20.3	19.4	19.7	19.8	19.6	19.4	19.5	19.7	19.5	20.1	19.9	19.7	20.1	20	20.4	20.5	20.5	20	19.9	20	20.1	20.4	19.9	20.1	20.4	20.1	20.9	20.4	20.4	20.8
Strain FDAARGOS-362	92.2	92.2	99.1	99	91.6	91.8	99.3	99.1	*	91.9	94.4	20.3	20.4	20.4	20.3	20.2	20.1	20.3	20.4	20.5	19.4	19.5	19.7	19.7	19.6	19.7	19.9	19.6	19.2	19.8	19.9	20.2	20.3	20.6	20.5	20.4	20	20.1	19.9	20	20.4	19.9	20	20.1	20	20.4	20.5	20.4	20.9
Strain B5	92.1	92.2	99.7	99.8	91.7	92.2	99.4	99.7	99.2	*	91.5	20.3	20.4	20.5	20.3	20.3	20	20.1	20.2	20.1	19.3	19.4	19.5	19.6	19.5	19.6	19.8	19.6	19.1	19.8	19.7	19.5	19.5	20.3	20.4	19.4	19.9	20	20	19.8	19.7	19.7	20	20	19.9	20.6	20.4	20.3	20.6
Strain TAS13	92.1	92.1	98.9	99	91.8	91.9	98.9	98.9	99.4	98.9	*	20.6	20.5	20.3	20.3	20.7	20.6	20.5	20.7	20.7	20.1	19.9	19.4	20	20.3	20	20.1	20.2	19.3	19.9	20	20	20	20.8	20.9	19.8	19.8	20.5	20.1	20.1	20.4	20.3	20.3	20.1	20.2	20.9	20.3	20.7	20.6
R. aerilata DSM 19363T	75.4	75.3	75.4	75.3	75.5	75.3	75.2	75.5	75.1	75.3	75.7	*	29	24.3	23.8	27.3	23.4	46.8	23.1	22.9	19	18.9	19.1	18.9	19.1	18.9	19.3	19.2	18.6	19.6	19.6	19.4	19.3	19.4	19.6	19	19	19.2	19.5	19.6	19.7	19.5	19.4	19.8	19.4	19.8	19.9	19	19
Strain S9.3B	75.9	75.8	76.1	76	75.6	75.6	75.8	75.7	75.9	75.9	76.1	85.2	*	24.9	24.1	25.2	23.5	28.8	23.5	23.1	19.2	19.2	19.5	19.1	19.1	19.1	19.5	19.2	19.1	19.9	19.8	19.5	19.6	19.9	19.8	19.3	19.5	19.7	19.6	19.5	19.6	19.4	19.7	19.6	19.8	20	20.2	19.7	20.1
R. pecuniae N75T	75.9	76.1	76.1	76	76.5	76.1	75.9	76.2	76.3	75.9	76.5	81.6	82.2	*	26.8	24.2	24.3	24.1	24.6	25.2	18.9	19.2	19.3	19.3	19.3	19.4	19.4	19.3	19	19.8	19.5	19.4	19.2	19.7	19.6	19.4	19.3	19.4	19.5	19.4	19.6	19.4	19.8	20	19.9	20.3	20.7	20.2	20.1
R. rosea DSM 14916 T	75.9	75.6	75.7	75.6	75.6	75.2	75.7	75.6	76	75.9	76.2	80.9	81.2	83.7	*	24	24.7	23.9	24.5	27.8	18.9	19.1	19.4	18.8	19.2	18.8	19.3	19.1	18.9	19.8	19.9	19.2	19.1	19.4	19.4	19.5	19.3	19.2	19.3	19.8	19.7	19.3	19.7	19.8	19.9	20.4	20.8	20.9	20.2
R. vinacea DSM 19362T	75.5	75.4	75.4	75.3	75.4	75.7	75.3	75.6	75.2	75.3	75.6	83.7	84.6	81.2	81.3	*	23.5	27.4	23	23.2	18.8	18.1	19	18.6	18.7	18.7	18.6	19	18.7	19.4	19.3	19.2	19.3	19.3	19.4	19.2	19.1	19	19.3	19.6	19.7	19.4	19.3	20	19.8	20.6	20.7	20.2	20
R. harenae CP101081T	75.2	75.2	75.3	75.4	75.3	75.6	75.3	75.4	75.2	75.4	75.6	80.4	81.5	81.5	82.1	80.5	*	23.2	23.6	24.2	18.8	18.9	19.4	18.9	19	18.9	19.7	19.3	18.7	19.3	19.3	19.2	19.3	19.3	19.6	19.6	19.4	19	19.5	19	19.4	19.2	19.5	15.6	19.7	20.2	20.4	19.9	20
Strain KE2513	75.1	75.2	75.2	75.1	75.3	75.2	75.5	75.5	75.6	75	75.9	92.3	84.9	81.5	80.9	83.9	80.1	*	22.8	22.8	18.9	18.9	19.5	19.2	19.2	19.3	19.1	19.4	18.8	19.3	19.2	19.2	19	19.4	19.6	19.5	19	19.2	19.3	19.2	19.9	19.8	19.7	19.7	19.6	19.9	20.3	19.6	19.9
Strain SG15	75.4	75.3	75.3	75.4	75.4	75.2	75.3	75.4	75.5	75.3	75.8	80.4	80.7	81.9	81.7	80.5	80.4	80.3	*	23.7	18.4	19.2	19.8	18.4	19.3	19.2	19.3	19.2	19.4	19.4	19.7	19.3	19.2	19.3	19.5	19.5	19.5	19.4	19.4	19.6	19.6	19.5	19.4	19.7	19.5	19.8	19.9	19.8	19.9
Strain SSH11	75.4	75.3	75.5	75.4	75.3	75.3	75.2	75.4	75.4	75.4	75.7	80.2	80.8	81.9	84.5	80.3	81.3	80.1	80.9	*	18.9	18.9	19.2	18.9	19	18.9	19.1	19	18.7	19.6	19.3	19.1	19	19.1	19.3	19.4	19	19.5	19.5	19.1	19.4	19.5	19.3	19.9	19.2	20.2	20.4	19.9	19.8
R. stagni DSM 19981T	73.8	73.7	73.9	73.8	73.7	73.7	73.7	74.1	73.7	73.9	75.6	73.7	73.8	73.7	73.8	73.6	73.4	73.4	73.6	73.5	*	33.8	21	21.9	22.3	22.6	21.6	36.4	19.2	19.8	19.7	19.7	19.8	19.9	19.8	19.5	20.1	20	20.4	19.9	20.1	19.9	20	19.6	19.5	19.9	20.3	20.1	19.8
R. algicola PeD5 T	74.6	74.5	74.1	74.2	73.9	74.1	74.1	74.2	74.1	74.1	74.5	73.7	74.1	74.1	73.8	73.6	73.5	73.4	73.9	73.7	87.9	*	21.3	22	22.2	22	21.5	40.6	19.4	20	20	19.8	19.9	19.7	20.1	19.6	20.2	20.1	20.4	19.7	19.9	20.1	20.1	19.3	19.2	19.2	19.1	19.5	19.5
R. bella CQN31T	74.6	74.5	74.4	74.3	74.2	74.3	74.4	74.4	74.2	74.2	74.7	73.8	73.3	74.3	74.2	73.6	73.7	73.6	73.9	73.9	78.2	78.6	*	21.6	21.2	21.5	30.3	21.6	20.1	20.3	20.4	20.4	20.5	20.1	20.4	20.2	20.2	20.4	20.1	20.2	20.3	20.7	20.9	19.7	19.5	19.9	20.2	19.9	19.9
R. frigidaquae JCM 15073T	74.2	74.2	74.1	74	73.9	73.9	73.8	73.8	74.1	73.8	73.8	73.3	73.3	73.7	73.5	73.2	73.3	73.2	73.5	73.4	79.2	79.3	78	*	27.2	100	22.1	22.1	19.9	19.9	19.9	19.7	19.5	19.4	19.3	19.5	20.3	20.1	19.9	20.3	20.1	19.8	19.8	19.6	19.2	19.6	20.3	19.7	19.6
R. selenitidurans BU-1T	74.5	74.4	74.2	74.1	74.3	74.2	74.3	74.5	74.3	74.3	74.6	73.7	73.9	74.1	73.7	73.7	73.5	73.5	74	73.8	79.8	79.6	78.1	83.9	*	27.2	23.1	22.4	19.5	19.9	20.1	19.9	20	19.9	19.8	20	19.3	19.8	20.2	20.1	20	20.1	20.2	19.7	19.5	19.9	20.2	19.9	19.9
Strain JCM	74.1	74	73.9	74	73.8	73.8	73.8	73.5	74	73.9	73.8	73.3	73.3	73.7	73.5	73.3	73.3	73.2	73.6	73.4	79.2	79.3	78.1	100	83.9	*	21.4	26.2	19.3	20	20	19.7	19.6	19.4	19.5	19.5	20.3	20.1	19.9	20	20.1	20	19.8	19.6	19.2	19.6	20.3	19.7	19.4
Strain AR75	74	74.1	74.2	74.1	74.3	74.3	73.9	74	74.2	74.4	74.2	73.5	73.8	73.9	73.9	73.4	73.2	73.4	73.5	74	79.1	78.5	85.5	78	78	78.2	*	21.6	19.4	20.1	20.3	20.3	20.1	20.8	20.8	19.9	19.9	20	20.4	20.2	20.5	20.4	20.6	19.8	19.8	19.9	20.5	19.8	19.6
Strain SYSU M41301	74.5	74.3	74.2	74.3	74.3	74.2	74.1	74.2	74.3	74.1	74.7	74.3	74.3	74	74.2	74.3	73.8	73.9	74	74.1	88.8	90.4	78.5	79.4	79.4	78.1	78.9	*	19.1	20.1	20.2	20.2	20.3	20.2	20.5	20.4	19.3	20	20.5	20.3	20.4	20.3	20.4	19.5	19.6	19.8	20.2	19.8	19.5
R.arctica LMG 28251T	73.1	73.1	73.5	73.5	73.3	72.9	73.2	73.3	73.5	73.4	74.3	73.6	73.1	73.4	73.1	73.1	72.8	72.6	72.9	72.9	73.8	74.1	74.3	74	74.3	74	74.2	74.2	*	21.6	21.7	19.6	19.7	19.6	20	19.7	19.9	19.8	19.8	19.8	19.7	19.5	20	19.6	19.4	20.1	20.9	20	19.5
R. hellenica LMG 31523T	74.4	74.2	74.5	74.3	74.3	74.4	74.6	73.9	74.6	74.3	74.6	74	74.5	74.3	74.4	73.9	74.3	74.2	74.1	74.2	74.9	75.1	75.5	74.9	75.2	74.9	75	75	78.1	*	79.3	20.9	20.9	20.7	20.9	20.3	20.1	20.2	20.5	20.6	20.7	20.8	20.7	20.1	19.7	20.3	20.7	20	19.8
R. hellenica LMG 31524	74.6	74.6	74.5	74.5	74.5	74.3	74.7	74	74	74.5	74	74.2	74.5	74.3	74.4	73.9	74.3	74	73.8	74.2	74.9	75	75.4	74.9	75.2	74.9	75.3	75	78.5	97.6	*	20.8	20.8	20.3	20.7	20.3	20.1	20.6	20.6	20.8	20.7	20.4	20.8	20.2	19.6	20.3	20.8	20.1	19.4
R. oryzicola KCTC 22478T	74.4	74.3	74.3	74.2	74.3	74.4	74.3	74.5	74.2	74.2	74.7	73.9	74.5	74.3	73.9	73.9	73.4	73.8	73.9	73.9	75.2	71	76.3	74.8	75.1	74.8	74.2	75.8	75.1	76.7	76.5	*	100	25.6	26.3	24.7	27	24.8	27.2	25.4	25.6	25.6	25.9	19.6	19.3	19.6	19.8	19.6	19.4
R. oryzicola LMG 31161T	74.4	74.5	74.3	74.2	74.3	74.4	74.3	74.5	74.2	74.3	74.7	73.9	74.5	74.3	73.9	73.4	73.2	73.8	73.9	73.8	75.2	72.1	76.4	74.3	75.1	74.3	74	75.3	75.2	76.4	76.5	99.9	*	26.4	26.5	24.3	27.1	25	27.3	25.3	25.9	25.8	25.7	19.7	19.5	19.8	20.5	19.8	19.7
R. alkaliterrae DSM 25895 T	73.9	73.8	73.9	73.8	74.2	74.6	73.3	74.3	73.8	73.9	75.5	73.7	73.5	74.5	73.3	73.8	73.5	74.1	74.2	73	74.6	74.9	75.2	74	75	74.5	75.4	75.9	75.3	76.7	76.5	81.7	83.2	*	99.3	23.8	26.4	24	26.4	25.8	26.3	25.9	26.5	19.3	19.5	19.8	20.5	19.7	19.6
R. alkaliterrae LMG 31230T	75.5	75.4	75.1	75.4	74.7	74.6	73.3	74.3	73.4	73.7	75.3	73.7	73.5	74.7	73.3	73.9	73.9	74	74.1	73.2	74.5	74	75.2	74.8	75.1	74.8	76.4	75.4	76.6	76.6	76.5	81.2	82.1	99.9	*	24.3	27	24.5	27	25.4	26.5	25.7	26.5	19.9	19.5	20.3	20.1	19.6	19.7
R. lacus CGMCC 1.3617T	75.9	75.8	74.7	74.6	73.8	75.3	74.5	73.7	74.3	74.3	74.5	74.2	74.6	74.8	73.4	73.2	73.4	73.2	72.9	74.3	75.2	75.3	76.8	75.2	71.6	75.1	75.1	76.5	76.4	76.4	76.5	82.6	81.9	81.1	81.4	*	25.3	25.7	25	24	24.4	24	25	19.7	19.5	19.6	19.7	19.7	19.6
R. eburnea LMG 31228T	74.8	74.7	74.7	74.5	74.6	73.2	74.5	74.6	74.5	74.3	73.7	73.8	74.5	74.3	74.1	73.9	73.4	73.5	73.7	73.4	75.4	75.5	75.6	75.5	75.7	75.4	76	75.5	76	75.7	76.7	85.1	83.6	83.2	83.4	83.2	*	25.3	30.9	26.2	26.2	26.1	26.8	19.8	19.2	19.5	20.2	19.4	19.6
R. terrae LMG 31159T	74.3	74.5	73.8	74	73.8	74.1	73.6	73.9	73.8	73.9	74.9	73.2	73.6	73.7	73.4	73.3	73.3	73.2	73.1	73.5	74.5	74.8	75.3	74.3	74.7	74.2	75	75.2	76.1	76.7	76.5	82.9	81.8	82.6	81.4	82.9	82.9	*	24.9	23.6	24	23.7	24.6	19.8	19.6	19.7	20.6	19.7	19.3
R. soli LMG 31231T	74.7	74.3	74.4	74.5	74.6	74.5	74.3	74.7	74.3	74.3	74.9	73.9	74.4	74.6	74	74.1	73.5	73.4	74.1	72.6	75.6	75.9	76.6	75.1	75.6	75.1	75.9	75.8	76.6	76.4	76.5	85.1	84.3	84.7	83.4	82.8	86.8	82.6	*	25.9	26	25.9	26.4	19.8	19.7	20	20.7	20	19.6
Strain HF4	74.5	74.2	74.3	74.5	74	74.3	74.4	74.2	74.3	74.2	74.5	73.2	74.2	74.3	74.3	74.2	73.5	73.8	73.9	74	75.2	75.4	76.4	75.7	75.4	75	75.8	75.8	76.1	76.1	76.1	82.5	82.5	83.3	83.3	80.9	82.8	80.4	82.6	*	26.2	26.1	26.6	19.9	19.8	19.7	20.8	19.6	19.4
Strain MO17	74.6	74.5	74.3	74.4	74.3	74.4	74.4	74.5	74.9	74.3	74.2	73.8	74.2	74.3	74.3	73.7	74	73.9	73.9	73.9	75.5	75.8	76.6	75.2	75.3	75.2	76.1	75.9	76.2	76.4	75.3	82.8	82.7	83.3	83.3	80.9	82.8	80.5	82.6	82.9	*	42.5	26.4	20	19.8	19.9	20.5	19.9	19.7
Strain PWR1	74.8	74.8	74.3	74.3	74.2	74.2	74.5	74.3	74.6	74.2	74.7	73.8	74.5	74.2	74.4	73.8	73.5	74	74.2	73.8	75.5	75.4	76.7	75.3	75.7	75.3	76.1	76.1	75.1	76.2	76	82.5	82.8	83.4	83.2	82.8	81	80.6	82.6	82.1	80.1	*	26.4	19.6	19.6	19.9	20.5	19.8	19.9
Strain OP-27	74.8	74.8	74.6	74.5	74.8	74.3	74.6	74.5	74.9	74.7	75.2	73.9	74.3	74.3	74.3	94.5	73.7	74	74	74	75.5	75.7	76.7	75.3	75.2	75.3	74.4	75.9	75.3	76.2	76.5	82.9	82.9	83.2	83.2	81.7	83.1	81.1	82.5	82.5	83.1	80.3	*	19.9	19.8	20.2	20.7	19.9	19.6
R. deserti M3T	75.8	75.7	76.3	76.2	75.7	75.6	76.2	75.6	75.4	75.4	76	76.1	74.9	74.8	74.9	74.6	74.4	74.1	74.2	74.3	74.1	74.4	74.5	74.2	74.6	74.2	74.4	74.5	73.6	74.2	74.2	74.4	74.4	74.1	74.1	74.8	74.6	73.9	74.6	74.4	74.3	74.4	74.6	*	22	24	25.9	23	22.1
R. aerophila NBRC 108923T	75.3	75.2	75.1	75.2	75.3	75.3	75.1	75.2	75.3	75.3	75.4	75.6	74.5	74.7	74.6	74.5	74.3	74.1	74.3	74.5	74.1	74.3	73.8	74.1	73.4	74.1	74	74.4	73.2	74.3	74.3	74	74	73.8	73.8	74.3	74.4	73.6	74.3	74.3	74.1	74.3	74.2	78.1	*	22.1	23.2	24.6	24.7
Strain JR1/69-1-13	76.3	76.2	76.4	76.4	76.2	76.1	76	76.5	76.1	76.2	76.6	75.6	76.2	76.2	75.9	75.7	75.4	75.4	75.3	75.7	74.9	75.2	75.4	75.3	75.7	75.3	75.1	75	74.4	75.6	75.6	75.2	75.2	74.8	74.8	75.8	75.7	74.7	74.5	75.4	75.4	75	75.8	80.6	79.3	*	23.2	24.6	22.9
R. cervicalis ATCC 49957 T	76.8	76.7	76.9	76.8	76.5	76.4	76.3	76.9	76.8	76.5	76.8	75.7	76	76.3	76.3	75.7	75.5	75.7	75.4	76.1	75.4	72	76.2	75.7	76.3	75.7	75.8	72.3	74.9	76.1	76.1	75.9	75.9	75.6	75.6	76.5	76.3	75.3	76.1	76	75.7	75.9	75.8	85.2	78	83.8	*	24.9	24.9
R. coralli M0104T	76	76.1	75.9	75.8	76.1	76	75.7	75.9	75.2	74.1	76.3	75.2	75.5	75.5	75.4	75.2	74.9	74.9	75.1	75.3	74.5	74.8	75.1	74.7	74.9	74.7	74.8	74.5	74.1	75.3	75.3	74.9	74.9	74.3	74.3	75.4	75.4	74.4	75	75.2	75.3	75.1	75	78	81.2	81.8	81.6	*	22.2
R. ludipueritiae DSM 14915 T	76	75.9	76.1	76	76.5	75.9	76	76	75.8	75.9	76	74.8	75.1	75.5	75.3	75.3	75	74.6	74.3	74.2	74.3	74.3	74.3	73.9	74.5	73.9	74.2	74.5	73.2	74.4	74.4	74.1	74.1	73.9	73.9	74.3	74.5	73.6	74.6	74.2	74.1	74	74.5	78.1	81.2	79.6	79.6	78.9	*
R. oryzae KCTC 42542 T	75.9	75.8	75.5	75.4	75.2	75	75.4	75.3	75	75.3	75.9	74.2	74.7	74.6	74.9	74.5	74.8	74.3	75.1	75.6	74.2	74.2	74.3	74.2	74.6	74	74.3	74.5	73.4	74.7	74.7	74.3	74.3	73.9	73.9	74.4	74.4	73.7	74.4	74	74.2	74.3	74.3	78.7	78	80.6	80.8	80.1	78.9
R. rhizosphaerae YW11T	76.5	76.4	76.7	76.6	76.3	76.2	76.3	76.5	76.1	76.3	76.9	75.2	75.9	76	76.9	75.5	74.9	74.9	75.1	75.5	74.8	75.1	75.4	75	75.6	75.1	75.2	75.4	74.4	75.3	75.3	75.2	75.2	74.8	74.8	75.9	76.5	74.8	75.7	75.4	75.3	75.9	75.6	80.9	79.1	89.1	83.6	81.5	79.5
R. vastitatis CPCC 101021T	75.2	75.3	75.3	75.2	75	75.2	75.2	76	76.2	76	75.5	74.2	74.5	74.9	74.7	74.7	74.3	74.1	74.2	74.6	73.7	73.8	74.1	74.1	74.5	74.1	74.3	73.6	73	74.4	74.4	74.2	74.2	73.6	73.6	74.4	74.2	73.5	74.4	74.5	74	74.3	74.3	78.9	78	80.3	80.4	79.7	78.2
R. wenyumeiae Z23T	75.8	75.9	75.8	75.7	75.8	75.3	75.8	75.9	75.2	75.4	76.1	74.8	75.1	75.4	75.2	75.3	74.9	74.7	74.2	75.3	74.7	74.3	74.3	74.1	74.9	74.1	74.1	74.3	73.3	74.5	74.5	73.9	73.9	73.5	73.5	73.9	74.6	73.6	74.5	74.2	73.9	74.4	74.3	78	81.4	79.3	79.6	78.7	91.3
Strain Z24	75.8	75.8	75.9	75.8	75.8	75.3	75.8	75.9	75.2	75.9	76.1	74.8	75	75.4	75.2	75.3	74.7	74.9	74.2	75.3	74.8	74.9	74.3	74.3	74.9	74.4	74.1	74.5	73.4	74.5	74.5	73.8	73.8	73.5	73.5	73.8	74.5	73.6	74.3	74.2	73.9	74.4	74.2	78.2	81.4	79	80	78.7	91
Strain 18066	75.4	75.4	75.5	75.4	75.6	75.9	75.4	75.3	75.6	75.4	74.3	74.3	74.3	75.3	74.9	74.4	74.3	74.1	74.3	74.6	74.1	74.2	74.5	74.5	74.7	75.2	75.4	75.3	73.2	73.3	73.3	74.5	74.5	74.8	74.8	74.1	74.8	74.2	74.7	74.3	74.3	74.5	74.6	89.9	78.2	80.1	82.6	79.7	78.5
Strain 546	75.4	75.4	75.4	75.3	75.2	75.2	75.3	75.4	75.3	75.3	75.4	74.5	75.1	74.9	75.1	75	74.2	74.8	75	74.9	74.1	74	73.9	73.9	74.6	74.5	75	74.2	73.4	73.2	73.2	74.5	74.5	74.8	74.8	74.5	74.4	73.7	74.3	74.3	74.4	74.5	74.3	78.5	80.8	78.9	80.1	78.3	81.4
Strain 1311	75.5	75.5	75.6	75.5	75.5	75.6	75.4	75.3	75.5	75.4	75.3	75.6	75.4	74.8	75.2	74.8	74.5	74.5	74.3	74.3	74.3	74.4	75	74.3	74.3	74.3	74.2	74.3	74.5	73.6	74.5	74.5	74.3	74.2	73.4	74.5	74.1	74.5	74.2	74	74.2	74.3	74.2	78.3	81.1	80	80.1	78.5	84.4
Strain 1318	75.7	75.6	75.6	75.4	75.4	75.4	75.5	75.2	75.4	75.3	76.1	74.4	75.3	74.8	75	74.8	74.7	74.5	74.3	74.3	74.1	74.5	74.3	74.3	74.2	74.3	74.2	74.5	73.4	73.5	73.5	74.5	74.5	74.3	74.3	73.5	74	74.8	74.3	74.1	74.3	74.6	74.2	78.1	80.8	79.1	79.5	78.6	84.5
Strain 573	75.3	75.4	75.3	75.4	75.4	75.9	75.3	75.4	75.6	75.2	75.6	74.4	75.4	75.2	75.1	75.3	74.2	74.5	74.6	74.5	74.1	74.1	73.9	74.3	74.3	74.4	74.3	74.3	73.2	73.4	73.4	74.3	74.3	74.8	74.8	74.5	74.4	73.4	74.3	74.2	74.5	74.4	74.4	78.2	78.1	80.8	79.4	78.3	81.3
Strain KE0001	75.9	75.8	76.3	76.2	75.9	75.3	75.9	76	76.4	76.2	76.2	74.9	75.4	75.1	75.2	75.1	74.9	74.8	74.7	75.3	74.3	74.6	74.2	74.2	74.2	74.3	74	74.9	73.4	73	73	74.8	74.8	75.6	75.6	74.3	74.8	74.4	75	74.8	74.6	74.7	74.9	79.7	79.6	81.9	81.7	78.9	78.5
[truncated: 11 more columns]

## Sheet: Table S6
		Table S6. POCP values between the Roseomonas members and other species of family Acetobacteraceae																																			Group I												Group II
Organisms	Acetobacter aceti NBRC 14818T	Acidibrevibacterium fodinaquatile G-G45-3	Acidicaldus organivorans DX-1	Acidiphilium cryptum JF-5 T	Acidisphaera rubrifaciens HS-AP3T	Acidocella facilis ATCC 35904T	Acidomonas methanolica NBRC 104435	Ameyamaea chiangmaiensis LMG 27010	Asaia bogorensis NBRC 16594T	Belnapia moabensis DSM 16746	Bombella intestini R-52487T	Caldovatus sediminis CGMCC 1.16330T	Commensalibacter intestini A911T	Crenalkalicoccus roseus YIM 78023T	Dankookia rubra JCM30602	Elioraea tepidiphila DSM 17972T	Endobacter medicaginis LMG 26838T	Gluconacetobacter liquefaciens DSM 5603T	Gluconobacter oxydans H24	Granulibacter bethesdensis CGDNIH4T	Humitalea rosea DSM 24525T	Komagataeibacter xylinus E25	Kozakia baliensis DSM 14400T	Lichenicoccus roseus KEBCLARHB70R	Lichenicola cladoniae PAMC 26569	Neoasaia chiangmaiensis NBRC 101099	Neokomagataea thailandica NBRC 106555T	Nguyenibacter vanlangensis LMG 31431T	Oecophyllibacter saccharovorans Ha5	Paracraurococcus ruber JCM9931	Parasaccharibacter apium G7_7_3c	Rhodopila globiformis DSM 161T	Rhodovarius lipocyclicus CCUG 44693T	Rhodovastum atsumiense DSM 15669T	Roseococcus suduntuyensis DSM 19979T	Roseomonas gilardii subsp. rosea ATCC BAA-691T	Roseomonas gilardii subsp. rosea NCTC 13290T	Roseomonas sp. U14-5	Roseomonas mucosa NCTC 13291T	Roseomonas mucosa ATCC BAA-692T	Roseomonas sp. FDAARGOS-658	Roseomonas sp. B5	Roseomonas sp. DE0006	Roseomonas sp. AU37	Roseomonas sp. FDAARGOS-362	Roseomonas sp. TAS13	Roseomonas aerilata DSM 19363T	Roseomonas sp. S9.3B	Roseomonas pecuniae N75T
Acetobacter aceti NBRC 14818T	100
Acidibrevibacterium fodinaquatile G-G45-3	41.0007	100
Acidicaldus organivorans DX-1	37.9701	66.4797	100
Acidiphilium cryptum JF-5 T	40.3085	51.5832	51.1392	100
Acidisphaera rubrifaciens HS-AP3T	39.3496	56.6826	50.0756	49.0457	100
Acidocella facilis ATCC 35904T	42.1126	46.005	44.1948	56.7757	44.5483	100
Acidomonas methanolica NBRC 104435	58.8244	40.5933	35.5882	39.1474	37.8343	40.379	100
Ameyamaea chiangmaiensis LMG 27010	60.2744	41.143	38.8913	42.6837	39.6303	43.2642	62.1128	100
Asaia bogorensis NBRC 16594T	54.9	36.8881	37.2273	40.0795	36.6017	41.0127	59.0699	61.5622	100
Belnapia moabensis DSM 16746	30.0958	43.1776	39.3735	38.1412	41.875	35.4205	29.2916	31.4189	28.3015	100
Bombella intestini R-52487T	48.8539	34.1978	35.6717	36.0115	31.8762	35.9303	48.0709	49.2051	56.4688	23.4335	100
Caldovatus sediminis CGMCC 1.16330T	31.9566	46.9672	45.3148	42.9035	43.0533	37.4502	30.9558	33.1318	30.1801	57.532	27.9457	100
Commensalibacter intestini A911T	43.8596	31.4519	32.282	33.473	29.8534	34.2237	39.0778	43.684	45.7655	22.0242	47.9146	25.9015	100
Crenalkalicoccus roseus YIM 78023T	32.8865	46.5961	45.1176	42.8851	43.4475	38.622	32.1751	34.9771	31.9524	62.4248	29.1574	72.3015	27.0524	100
Dankookia rubra JCM30602	28.4348	41.2793	37.408	36.0459	40.664	33.1978	27.5968	28.9481	25.9368	70.1934	21.3573	56.5316	20.0258	59.8858	100
Elioraea tepidiphila DSM 17972T	32.4762	46.2909	43.1135	43.3239	41.4392	37.6613	31.4507	33.9371	30.4012	51.2515	27.8544	60.168	26.1459	60.833	48.0909	100
Endobacter medicaginis LMG 26838T	52.6622	42.0991	39.7163	44.4845	41.4951	44.7482	51.4659	54.9105	52.9256	32.9847	43.7561	34.2236	38.0797	36.0698	31.5795	33.9347	100
Gluconacetobacter liquefaciens DSM 5603T	59.9528	40.9972	38.6778	42.153	39.7038	43.166	59.4312	62.9913	57.9375	32.449	46.6679	34.3825	41.6551	35.6385	31.0632	34.8373	54.8317	100
Gluconobacter oxydans H24	57.4572	36.5299	36.875	39.2055	35.3204	39.9684	59.0481	60.3384	66.3986	27.7538	61.1512	30.4774	45.1695	32.2448	25.6338	30.7361	51.1704	58.8994	100
Granulibacter bethesdensis CGDNIH4T	47.4893	46.8871	47.3409	47.9369	46.1461	47.6395	44.111	47.2843	47.6237	35.3094	45.3002	38.7615	41.6685	40.7322	32.9725	38.69	47.1053	46.4568	46.135	100
Humitalea rosea DSM 24525T	32.7955	45.265	42.4006	42.2051	42.4157	38.42	31.5497	34.3076	30.7008	57.7978	26.9062	62.1367	24.8228	62.5707	54.8134	59.7322	35.3985	36.2675	31.3427	38.5774	100
Komagataeibacter xylinus E25	61.2184	40.7032	37.2221	39.4296	38.5064	41.7494	54.2258	57.6382	55.387	31.1712	48.7434	31.3746	44.111	33.4579	29.4244	32.0979	49.016	61.0547	57.4517	46.792	33.2125	100
Kozakia baliensis DSM 14400T	58.9244	38.762	38.5429	40.0821	37.2369	40.8559	62.2774	61.4758	70.1799	31.0711	55.5021	31.7389	44.9185	32.9108	28.4128	31.1478	53.202	58.0951	68.2576	46.2863	31.5904	60.4592	100
Lichenicoccus roseus KEBCLARHB70R	45.6432	43.5751	41.1157	45.5126	46.2197	43.5873	43.9072	47.8801	47.2626	38.5819	36.8135	36.3383	34.8765	37.994	37.3544	35.7315	52.7036	47.3986	43.808	44.6789	36.1167	45.2112	48.5221	100
Lichenicola cladoniae PAMC 26569	47.1172	41.6998	40.5043	43.7971	43.3792	43.1262	45.9263	51.0412	49.6334	37.2	38.187	35.6776	35.8823	36.3396	35.118	33.924	54.4418	49.9936	46.0042	44.8656	36.7782	47.4034	50.7131	67.1008	100
Neoasaia chiangmaiensis NBRC 101099	56.0642	38.8001	36.4291	39.1808	37.1593	39.9872	67.3431	63.8997	68.4174	29.5201	52.4918	31.2999	42.2726	32.3402	27.7751	30.8258	53.4275	60.1723	66.9901	44.033	32.1914	56.3144	72.1642	48.1512	51.6103	100
Neokomagataea thailandica NBRC 106555T	52.9965	35.8828	36.5336	37.6046	33.8738	39.0628	55.9047	56.2688	65	26.8225	62.8887	28.8276	46.694	30.8231	24.0854	30.0129	48.284	52.7314	70.7686	46.3702	29.7198	53.5019	63.9743	41.9698	43.2727	62.0487	100
Nguyenibacter vanlangensis LMG 31431T	52.3823	36.8794	34.1064	38.2948	38.7017	39.0093	53.125	57.9384	51.0792	30.2015	42.0598	30.9109	35.2991	32.0505	28.9611	31.094	48.3388	60.2817	49.5928	40.7931	32.7103	51.3032	51.9334	44.4996	47.0669	55.126	46.6946	100
Oecophyllibacter saccharovorans Ha5	45.7673	32.955	34.0473	35.3154	30.4954	35.3757	47.1026	47.6391	53.2629	22.6658	70.2339	27.4635	46.3332	28.689	20.6444	27.8034	41.1217	44.1892	59.5059	43.8915	25.9176	47.5692	53.799	34.9493	36.2395	51.2782	59.4616	38.8168	100
Paracraurococcus ruber JCM9931	29.3896	43.7279	39.998	38.0749	43.3533	34.9317	28.3242	30.9137	27.4499	69.7955	22.7929	58.4618	21.4546	61.9996	73.5334	52.7581	32.5016	33.0054	27.7361	35.0885	58.1581	30.3883	29.3134	38.4753	35.9488	28.9875	25.7848	30.4041	22.2502	100
Parasaccharibacter apium G7_7_3c	48.4435	34.6298	35.8456	36.5864	31.9917	36.3269	48.881	49.2605	57.0375	23.6883	92.5226	28.4164	47.8945	29.4672	21.5275	28.4201	44.0055	47.0211	61.2979	45.8846	27.1465	48.6724	55.8791	36.8299	38.4628	53.0303	63.5443	42.277	71.6736	23.1857	100
Rhodopila globiformis DSM 161T	32.8269	47.4259	42.6427	41.0191	47.6717	38.5294	32.2808	33.4146	29.5321	44.7694	24.3927	43.5187	23.4748	42.9629	45.6703	39.0508	34.919	34.2689	28.6913	36.0243	40.4917	33.0938	31.7213	40.9652	37.0521	31.216	27.3048	31.7528	23.0779	45.9528	24.7305	100
Rhodovarius lipocyclicus CCUG 44693T	34.3321	44.0015	42.8269	41.2469	41.6134	38.8644	33.5519	36.0638	31.9583	56.6802	28.6961	59.215	26.437	61.9457	54.2649	56.5983	35.9542	37.133	32.6994	40.042	65.6215	34.3927	32.6773	35.6077	35.3964	33.2744	31.0494	33.5943	28.1123	58.3798	29.3075	38.8831	100
Rhodovastum atsumiense DSM 15669T	32.9464	43.5991	41.7417	40.0945	41.6692	38.6162	32.4054	34.7571	31.6394	45.4797	25.5938	41.3216	25.1807	43.0037	44.3398	42.3711	36.2029	35.5372	31.0629	38.1597	42.0382	34.185	32.4695	41.5236	40.1736	32.6033	28.9333	33.5963	24.6605	45.7716	25.7279	47.43	42.0868	100
Roseococcus suduntuyensis DSM 19979T	33.6142	46.4702	44.4997	42.463	44.842	39.7154	32.1818	35.6583	32.588	57.4269	29.1718	61.7826	27.7075	64.8997	54.4192	60.6605	36.0533	36.2294	33.0675	41.0595	63.9934	33.8258	33.2684	37.9138	36.6511	32.6677	31.9055	31.7274	29.0136	59.3787	29.7044	40.3564	66.9764	42.0856	100
Roseomonas gilardii subsp. rosea ATCC BAA-691T	39.4595	44.6439	44.8159	44.4328	43.6435	43.6153	36.0632	41.2088	38.5998	52.1281	33.1423	54.0078	30.9056	57.2115	49.2972	51.1277	41.7521	42.2594	38.2742	46.0143	57.6079	39.8107	39.6468	42.5284	42.899	38.061	36.2448	37.1038	33.346	51.5261	33.5071	38.8548	56.2642	45.7898	55.7552	100
Roseomonas gilardii subsp. rosea NCTC 13290T	39.4	44.5	44.7	44.5	43.5	43.2	36.1	41.3	38.7	52.3	33.1	53.8	30.8	57.3	49	51.1	41.6	42.4	38.6	46.2	57.6	39.3	39.4	42.6	42.8	38.5	36.1	37.1	33.5	51.5261	33.4	38.8	56.2	45.8	55.8	94.1283	100
Roseomonas sp. U14-5	39.4	43.5	44.6	44.4	43.6	43.3	36.2	41.4	38.6	52.4	33.3	53.2	31.3	56.7	49.8	51.2	41.9	42.5	38.3	46.6	57.8	38.9	39.6	43.1	43.3	39.2	35.9	37.3	32.1	51.4	33.4	38.3	56.5	45.6	55.6	83.3632	81.1102	100
Roseomonas mucosa NCTC 13291T	39.054	45.1972	42.5956	42.7221	42.7049	42.8893	38.4956	41.2711	36.7676	52.6432	30.7304	49.9827	29.0876	53.0794	50.4142	48.1677	42.1665	42.1713	36.6944	43.1903	54.7502	40.7828	39.6181	42.6454	42.9388	37.8105	33.9602	37.6881	30.7267	52.2956	31.1024	40.9342	53.3851	46.88	52.7491	84.6019	81.0357	82.6523	100
Roseomonas mucosa ATCC BAA-692T	39.1	45.6	43.8	42.5	42.8	43.1	38.4	41.5	37.2	52.7	31.2	50.2	29.4	52.1	50.2	49.1	42.5	42.3	36.4	42.9	54.6	41.2	39.4	42.4	42.7	37.6	35	34.5	30.4	52.6	31.5	40.7	53.2	45.3	54.3	82.5837	81.6778	82.9208	98.4715	100
Roseomonas sp. FDAARGOS-658	39.06	44.3	44.1	42.6	43.1	42.7	38.2	41	37.3	52.3	31.4	50.34	29.8	51.7	50.6	49.3	42.7	42	36.4	42.9	54.8	41.4	39.7	42.1	42.3	37.8	35.6	34.2	31.2	52.4	31.2	40.4	53.3	45.2	55.4	81.9583	81.0961	81.9636	96.5872	95.9102	100
Roseomonas sp. B5	39.2	45.7	43.6	42.8	42.8	43.1	36.2	41.4	38.8	52.4	33.2	53.9	30.9	57.4	49.1	51.2	41.7	42.5	38.2742	46.0143	57.6079	39.8107	39.6468	42.5284	42.899	38.061	36.2448	37.1	33.5	51.5261	33.4	38.8	56.2	45.8	56.4	83.4677	82.7799	83.9594	96.2175	96.0633	94.4438	100
Roseomonas sp. DE0006	38.6	43.6	42.9	42.9	41	42.8	36.4	41.6	39	52.6	33.4	54.1	31.1	57.6	49.3	51.4	41.9	42.7	38.2742	46.0143	57.6079	39.8107	39.6468	42.5284	42.899	38.061	36.2448	37.1038	33.346	51.5261	29.7044	40.3564	63.9764	42.0856	55.4	84.0867	82.3	84.7469	83.8813	83.6856	83.1021	84.2284	100
Roseomonas sp. AU37	38.7	44.5	42.8	43.1	42	43.9	38.5956	41.3711	36.8676	52.7432	30.8304	50.0827	29.1876	53.1794	50.5142	48.2677	42.2665	42.3594	36.6944	43.1903	54.7502	40.7828	39.6181	42.6454	42.9388	37.8105	33.9602	37.6881	30.7267	52.2956	31.1024	38.3	56.5	45.6	54.4	83.4908	82.9	82.137	91.5768	91.3919	91.6454	91.7312	82.7089	100
Roseomonas sp. FDAARGOS-362	39.2	45.7	43.8	42.9	42.9	42.5	38.3956	41.1711	36.6676	52.5432	30.6304	49.8827	28.9876	52.9794	50.3142	48.0677	42.0665	42.1594	36.6944	43.1903	54.7502	40.7828	39.6181	42.6454	42.9388	37.8105	33.9602	37.6881	37.3	32.1	33.4	38.8	56.2	45.8	56.6	80.4946	79.7	82.6304	90.8912	90.1742	90.1951	92.0503	82.7368	88.6709	100
Roseomonas sp. TAS13	39.3	45.2	44.2	43.4	43	41.9	38.4956	41.2711	36.7676	52.6432	30.7304	49.9827	29.0876	53.0794	50.4142	48.1677	42.1665	42.2594	36.4	42.9	54.6	41.2	39.4	42.4	42.7	37.6	35	34.5	33.5	52.4	31.2	40.4	53.3	45.2	55.3	78.1206	77	79.3029	88.3603	88.2434	87.562	87.3931	79.9865	86.6489	87.8166	100
Roseomonas aerilata DSM 19363T	29.8284	40.563	37.6374	37.5113	39.0351	35.6897	29.9126	31.4433	28.8561	59.5535	23.9868	52.8756	22.4056	55.797	55.6561	48.9201	33.8085	32.9167	28.9325	35.297	58.4584	31.0992	31.2493	37.7723	37.566	30.1442	26.4177	30.5788	23.9715	57.1346	24.1338	38.8637	55.3904	42.3584	53.6528	55.9291	52.5	53.339	56.1564	53.1147	53.2805	53.3669	54.3101	53.5762	53.3988	51.3482	100
Roseomonas sp. S9	29.8309	42.1119	37.7622	37.5916	39.8185	36.1667	29.472	30.9476	28.4576	60.075	23.7516	52.6249	21.8135	55.0534	57.8121	49.7084	34.0037	33.3509	28.8897	34.4579	57.242	32.3057	31.2651	38.9834	36.958	29.9534	26.3029	31.0555	23.6258	59.0022	23.96	39.814	54.6958	43.3506	53.452	55.9113	51.5	53.1156	57.411	53.0963	52.8456	53.0092	53.7787	52.2482	54.2314	52.4703	71.6517	100
Roseomonas pecuniae N75T	34.6553	43.6282	41.9077	42.8439	41.5743	40.4706	33.278	35.6345	32.8573	60.3829	28.9763	55.5455	26.4261	58.5958	55.9842	51.477	38	37.2217	33.5193	40.7267	59.1205	36.4339	35.4333	41.5784	41.3323	34.0304	30.8509	33.6484	28.4687	57.983	28.9765	39.3782	56.993	45.4097	55.9623	62.1408	59.4	59.0713	62.6627	59.7754	59.5161	59.9214	60.2523	59.8945	60.3067	58.3832	66.39	65.7511	100
Roseomonas rosea DSM 14916T	33.6355	43.7287	40.7006	40.195	40.2501	38.1818	33.8447	35.1422	30.949	57.8325	26.8688	56.076	24.8913	58.1468	53.8882	52.5433	36.4694	36.9066	31.3122	38.6463	61.107	34.2408	32.7546	37.9456	37.1647	32.7877	28.8858	33.0537	26.3895	56.5001	27.1708	39.3124	60.4381	43.5467	58.0598	59.4718	57.7	56.8595	60.1767	57.8685	57.1041	57.8536	57.5475	57.963	57.1131	56.5824	66.5646	70.7368	70.6656
Roseomonas vinacea DSM 19362T	31.2	40.4	41.2	41.5	41.2	36.1667	29.472	30.9476	28.4576	60.075	23.7516	52.6249	21.8135	55.0534	57.8121	48.9201	33.8085	32.9167	28.9325	35.297	58.4584	31.0992	31.2493	37.7723	37.566	30.1442	26.4177	30.5788	23.9715	57.1346	24.1338	38.8637	55.3904	42.3584	53.6528	54.1114	52.8	53.7704	54.0463	53.9291	53.8756	53.9927	54.2756	53.7316	54.1806	52.3304	73.6899	73.0437	67.0551
Roseomonas harenae CP101081T	31.5	40.3	40.9	42.6	40.5	36.5667	29.872	31.3476	28.8576	60.475	24.1516	53.0249	22.2135	55.4534	58.2121	50.1084	34.4037	33.7509	28.9325	35.297	58.4584	31.0992	31.2493	41.5784	41.3323	34.0304	30.8509	31.0555	23.6258	59.0022	23.96	39.814	54.6958	45.4097	57.8	56.7559	56.1	55.5321	56.2984	56.1869	55.8966	56.4056	55.8872	56.2406	55.3279	53.3967	65.6622	66.177	67.8705
Roseomonas sp. KE2513	31.7	41.3	41.4	43.1	41.2	40.8706	33.678	36.0345	33.2573	60.7829	29.3763	55.9455	26.8261	58.9958	56.3842	51.877	38.4	37.6217	31.3122	38.6463	61.107	34.2408	32.7546	37.9456	37.1647	32.7877	28.8858	33.0537	26.3895	56.5001	27.1708	39.3124	60.4381	43.3506	56.7	53.5068	52	54.8797	55.4773	55.1064	55.087	55.3605	54.9565	53.3672	56.1096	54.6587	79.4196	72.2874	65.6934
Roseomonas sp. SG15	32.7	40.9	41.2	41.2	40.8	38.5818	34.2447	35.5422	31.349	58.2325	27.2688	56.476	25.2913	58.5468	54.2882	52.9433	36.8694	37.3066	33.5193	40.7267	59.1205	36.4339	35.4333	41.5784	41.3323	34.0304	33.6484	28.4687	26.3895	56.5001	27.1708	39.3782	56.993	45.4097	56.8	57.8617	56.4	56.0427	56.1107	56.1271	55.7602	56.3774	56.8529	56.2567	55.1352	53.4319	67.7696	65.4018	66.8505
Roseomonas sp. SSH11	32.3	41.8	40.6	41.5	41.4	40.4706	33.278	35.6345	32.8573	60.3829	28.9763	55.5455	26.4261	58.5958	55.9842	51.477	38	37.2217	33.5193	40.7267	59.1205	36.4339	35.4333	37.7723	37.566	30.1442	26.4177	30.5788	23.9715	57.1346	24.1338	38.8637	55.3904	42.3584	58.9	57.4217	57.2	55.9659	57.0399	56.8913	56.8808	57.1133	56.6994	57.1149	56.7036	54.4563	67.5854	65.398	71.1818
Roseomonas algicola PeD5T	29.2964	40.2328	37.8969	37.0476	39.014	35.1194	27.8842	30.3599	27.0221	58.1215	23.0181	57.546	21.737	58.0531	56.59	57.2153	32.0555	32.4797	27.6563	33.132	63.6586	29.4412	27.4816	35.6176	34.3638	28.1798	25.4605	29.8024	22.0068	62.4929	23.1557	38.8588	59.4409	42.9663	62.0038	51.995	50.9	50.1984	49.7359	49.9128	49.8227	50.2875	51.4797	49.9308	49.5874	47.9461	55.4784	55.435	56.321
Roseomonas bella CQN31T	29.4138	41.8971	39.5437	38.4786	39.5822	34.822	28.6134	30.8477	28.1983	55.5191	23.9622	61.1732	22.3074	63.063	55.0269	60.9143	32.0254	33.1273	28.5215	34.8569	62.8084	29.9734	28.8369	34.6464	33.4702	28.6481	26.4763	29.479	23.2591	58.4462	24.0463	39.5569	57.7163	41.5717	61.0485	53.3691	52.4	49.3193	48.7894	49.115	48.5555	49.5328	49.6382	49.472	48.5427	48.5835	52.1272	51.579	53.6516
Roseomonas frigidaquae JCM 15073T	31.4263	43.1613	38.9398	38.1423	39.9455	35.7886	31.9706	33.0477	28.556	58.3226	24.5321	59.173	22.8882	59.5267	56.5125	58.4777	33.8587	34.7774	29.4371	34.9863	63.8186	31.2336	29.9548	37.2016	35.3871	31.1803	26.7458	31.514	23.5237	60.2227	24.5771	39.9866	59.3507	43.017	63.0088	53.2361	51.8	50.9268	50.7827	51.119	50.4262	50.9622	51.5268	51.0383	49.8833	49.1278	55.4191	54.8379	55.902
Roseomonas selentidurans BU-1T	30.5436	41.9969	39.4728	38.9416	40.2516	36.4538	29.8415	32.3467	29.2285	57.8943	25.4053	59.9814	23.1665	61.107	55.1445	59.7631	33.9481	33.8605	29.9174	35.4352	63.4	30.9003	30.0061	36.3815	35.459	30.4745	27.1754	30.9706	24.1922	59.976	25.5409	39.5618	61.5361	42.0577	63.8592	53.8624	52.4	49.4546	49.2478	49.6451	48.8014	50.0393	50.5854	49.7996	48.5763	48.0309	54.4255	54.179	54.9
Roseomonas stagni DSM 19981T	28.8835	40.438	38.2439	37.58	38.4345	34.823	28.0423	30.3697	27.0179	57.03	23.2141	59.4924	21.789	59.9073	55.7939	58.3342	31.8649	32.2079	27.8124	33.3252	64.2241	29.195	27.605	34.5049	33.5551	27.9906	25.5881	28.8512	22.3115	61.5594	23.3171	38.5406	60.5968	41.9424	62.3485	52.8497	51.9	49.8158	49.1645	49.5087	48.9573	49.7824	50.9948	49.5439	49.0309	47.5876	53.9035	54.2504	55.0368
Roseomonas sp. JCM	30.3	40.3	38.7	38.7	37.6	35.222	29.0134	31.2477	28.5983	55.9191	24.3622	61.5732	22.7074	63.463	55.4269	61.3143	32.4254	33.5273	29.4371	34.9863	63.8186	31.2336	29.9548	37.2016	35.3871	27	26	29.479	23.2591	58.4462	24.0463	37.9	59.4409	42.9663	62.4	52.1538	51.8	50.9268	50.7827	51.119	50.4262	50.9622	51.5268	51.0383	49.8833	49.1278	55.4191	54.8379	55.902
Roseomonas sp. AR75	30.2	41.2	39.1	37.6	38.9	36.1886	32.3706	33.4477	28.956	58.7226	24.9321	59.573	23.2882	59.9267	56.9125	58.8777	34.2587	35.1774	27.6563	33.132	63.6586	29.4412	27.4816	35.6176	34.3638	28.1798	25.4605	29.8024	22.0068	62.4929	23.1557	38.8588	59.4409	42.9663	62.3	51.3728	51	48.5596	48.4602	48.7254	48.2065	49.2868	49.3964	48.8796	47.8405	47.0527	52.8929	51.8596	53.1874
Roseomonas sp. SYSU M41301	30.4	40.8	39.2	38.9	38.7	36.8538	30.2415	32.7467	29.6285	58.2943	25.8053	60.3814	23.5665	61.507	55.5445	60.1631	34.3481	34.2605	29.9174	35.4352	63.4	30.9003	30.0061	36.3815	35.459	30.4745	27.1754	30.9706	24.1922	59.976	25.5409	39.5618	61.5361	42.0577	62.1	51.8322	50.9	49.1856	48.31	48.6548	48.2362	49.1212	49.8712	48.9122	47.5819	47.3897	53.8283	54.3036	54.7276
Roseomonas arctica LMG 28251T	29.8	40.4	37.6	37.4	34.6	35.223	28.4423	30.7697	27.4179	57.43	23.6141	59.8924	22.189	60.3073	56.1939	58.7342	32.2649	32.6079	30.1174	35.6352	63.6	31.1003	30.2061	36.5815	35.659	30.6745	27.3754	31.1706	24.3922	60.176	25.7409	39.7618	61.7361	42.2577	63.2	52.9473	53.6	50.5789	50.287	50.7411	49.8733	51.4902	51.1911	51.0932	49.7723	47.9715	52.6263	52.4402	55.4222
Roseomonas hellenica LMG 32523T	28.9	41.2	38.4	36.9	35.8	35.622	29.4134	31.6477	28.9983	56.3191	24.7622	61.9732	23.1074	63.863	55.8269	61.7143	32.8254	33.9273	30.3174	35.8352	63.8	31.3003	30.4061	36.7815	35.859	30.8745	27.5754	31.3706	24.5922	60.376	25.9409	39.9618	61.9361	42.4577	64.3	50.1	49.1	50.2319	49.4552	49.7763	48.8074	49.6335	50.2859	49.4107	48.6361	47.9265	53.066	51.6416	53.4801
Roseomonas hellenica LMG 32524	28.7	40.9	38.4	38.9	39	36.5886	32.7706	33.8477	29.356	59.1226	25.3321	59.973	23.6882	60.3267	57.3125	59.2777	34.6587	35.5774	30.5174	36.0352	64	31.5003	30.6061	36.9815	36.059	31.0745	27.7754	31.5706	24.7922	60.576	26.1409	40.1618	62.1361	42.6577	64.2	50.1	49.1	50.2319	49.4552	49.7763	48.8074	49.6335	50.2859	49.4107	48.6361	47.9265	53.066	51.6416	53.4801
Roseomonas alkaliterrae DSM 25895T	32.9453	46.7849	44.8182	44.0017	43.1722	38.8263	31.91	33.9668	31.1085	57.1841	29.3253	63.6185	26.7886	62.4413	55.1426	63.5578	35.0322	34.8541	32.7785	39.4419	64.5273	32.5996	32.2204	36.6184	35.0444	31.8826	30.6984	31.1404	28.7825	58.2694	29.6935	41.3699	64.7331	41.9182	69.182	51.5	53.7	48.5508	47.0765	48.648	48.1825	49.2549	48.9127	49.2089	47.3157	47.4783	49.4515	49.2976	53.244
Roseomonas alkaliterrae LMG 31230T	32.8	46.2	44.6	44.2	43.1	38.7263	31.81	33.8668	31.0085	57.0841	29.2253	63.5185	26.6886	63.3413	55.0426	63.4578	34.9322	34.7541	33.0285	39.6919	64.7773	32.8496	32.4704	36.8684	35.2944	32.1326	30.9484	31.3904	29.0325	58.5194	29.9435	41.6199	63.9831	42.1682	64.3	52.8765	52.2	47.4162	48.1735	47.5197	47.1833	47.9317	47.7779	48.027	46.5278	46.6997	48.5497	48.5629	51.895
Roseomonas lacus CGMCC 1.3617T	30.2984	41.477	39.2321	37.8923	40.1078	35.4301	28.9724	31.3012	27.4115	57.5935	23.3601	61.6135	21.9921	60.018	57.7834	56.8781	32.1347	33.1011	28.0304	34.5964	64.525	29.6492	28.4615	33.973	34.0522	28.8941	25.7882	30.6835	23.0138	59.7743	23.9578	40.9362	61.1601	41.6496	60.3626	51.8026	50	48.8899	47.5	48.648	47.5315	47.9831	49.2423	47.9898	47.542	46.447	51.4363	50.7656	52.0865
Roseomonas oryzicola KCTC 22478T	34.6553	43.6282	41.9077	42.8439	41.5743	40.4706	33.278	35.6345	32.8573	60.3829	28.9763	55.5455	26.4261	58.5958	55.9842	51.477	38	37.2217	33.5193	40.7267	59.1205	36.4339	35.4333	41.5784	41.3323	34.0304	30.8509	33.6484	28.4687	57.983	28.9765	39.3782	56.993	45.4097	55.9623	51.9681	52.2	51.0823	49.904	50.1732	49.7983	50.8815	51.1	50.4	49.23	47.8734	52.3826	52.2485	54.7916
Roseomonas oryzicola LMG 31161T	34.7	43.5	41.8	42.9	41.8	35.9301	29.4724	31.8012	27.9115	58.0935	23.8601	62.1135	22.4921	60.518	58.2834	57.3781	32.6347	33.6011	33.4193	40.6267	59.0205	36.3339	35.3333	41.4784	41.2323	33.9304	30.7509	33.5484	28.3687	57.883	28.8765	39.2782	56.893	45.3097	56.7	51.7252	52	50.8478	49.7655	50.0302	49.5916	50.6464	50.9451	50.2125	49.1216	47.6566	52.113	51.97	54.3875
Roseomonas eburnea LMG 31228T	34.8	44.6	42.4	42.5	42.1	35.3301	28.8724	31.2012	27.3115	57.4935	23.2601	61.5135	21.8921	59.918	57.6834	56.7781	32.0347	33.0011	33.6193	40.8267	59.2205	36.5339	35.5333	41.6784	41.4323	34.1304	30.9509	33.7484	28.5687	58.083	29.0765	39.4782	57.093	45.5097	56.8	51.2166	51.3	49.1466	49.3226	49.6682	49.1952	49.2025	49.1947	49.9565	48.6476	48.7805	49.0742	48.4632	51.2181
Roseomonas terrae LMG 31159T	34.2	44.5	43.2	43	43.4	40.3706	33.178	35.5345	32.7573	60.2829	28.8763	55.4455	26.3261	58.4958	55.8842	51.377	37.9	37.1217	33.5193	40.7267	59.1205	36.4339	35.4333	41.5784	41.3323	34.3304	31.1509	33.9484	28.7687	58.283	29.2765	39.6782	57.293	45.7097	54.5	50.5045	50.6	48.6761	47.4623	47.8792	47.2902	48.3077	48.6861	47.8971	46.6848	46.3682	50.1381	49.17	51.6714
Roseomonas soli LMG 31231T	35.6	44.3	43.5	43.9	44.3	35.8301	29.3724	31.7012	27.8115	57.9935	23.7601	62.0135	22.3921	60.418	58.1834	57.2781	32.5347	33.5011	33.4193	40.6267	59.0205	36.3339	35.3333	41.4784	41.2323	34.2304	31.0509	33.8484	28.6687	58.183	29.1765	39.5782	57.193	45.6097	56.7	51.1352	51.3	48.5075	47.6446	48.0004	47.4551	48.4689	48.8379	48.2314	47.0473	46.4583	49.5376	48.7881	52.1927
Roseomonas sp.HF4	34.8	44.8	41.2	42.1	42.5	35.2301	28.7724	31.1012	27.2115	57.3935	23.1601	61.4135	21.7921	59.818	57.5834	56.6781	31.9347	32.9011	32.7785	39.4419	64.5273	32.5996	32.2204	36.6184	35.0444	28.8941	25.7882	30.6835	23.0138	59.7743	23.9578	40.9362	61.1601	41.6496	55.4	49.7415	50.1	47.7935	48.1979	48.288	48.0569	47.9988	48.3348	47.9253	47.0519	46.9989	49.3685	49.7408	52.8073
Roseomonas sp. MO17	35.8	43.6	41.5	42.9	43.5	40.2706	33.078	35.4345	32.6573	60.1829	28.7763	55.3455	26.2261	58.3958	55.7842	51.277	37.8	37.0217	33.0785	39.7419	64.8273	32.8996	32.5204	36.9184	35.3444	29.1941	26.0882	30.9835	23.3138	60.0743	24.2578	41.2362	61.4601	41.9496	56.8	48.8609	49.1	47.6186	46.5798	46.892	46.5806	47.421	48.1478	47.2429	46.1041	44.8248	49.1775	49.9391	52.4147
Roseomonas sp. PWR1	35.6	43.5	42.8	41	41.9	35.7301	29.2724	31.6012	27.7115	57.8935	23.6601	61.9135	22.2921	60.318	58.0834	57.1781	32.4347	33.4011	28.0304	34.5964	64.525	29.6492	28.4615	33.973	34.0522	28.8941	25.7882	30.6835	23.0138	59.7743	23.9578	40.9362	61.1601	41.6496	54.3	50.422	50.8	48.8517	48.3982	48.8194	48.2712	48.7253	49.6564	49.1715	47.2086	46.2859	50.7077	51.0705	54.4024
Roseomonas sp. OP-27	35.8	42.4	41.3	41.9	40.5	35.1301	28.6724	31.0012	27.1115	57.2935	23.0601	61.3135	21.6921	59.718	57.4834	56.5781	31.8347	32.8011	33.5193	40.7267	59.1205	36.4339	35.4333	41.5784	41.3323	29.0941	25.9882	30.8835	23.2138	59.9743	24.1578	41.1362	61.3601	41.8496	57.8	49.1554	49.2	46.5628	46.1	46.5322	46.0521	46.6731	47.4694	46.5527	45.5117	45.3188	49.8743	50.5078	51.4854
Roseomonas deserti M3T	32.0877	40.7391	39.7482	37.7094	38.3742	37.4355	29.9901	34.655	30.9306	55.9925	25.2699	52.4502	23.9843	53.8383	51.8697	50.427	35.3691	36.025	30.2606	36.6453	58.1933	32.4562	31.0174	38.4685	38.0129	31.3091	28.2463	32.5383	24.5743	55.6739	25.4387	38.67	57.4487	44.7751	54.746	57.7534	57.1	57.6916	56.7021	56.9874	55.7811	57.5192	58.4095	57.1875	55.3777	54.0056	53.8479	52.5975	56.9426
Roseomonas aerophila NBRC 108923T	33.8418	40.9939	39.8588	39.6435	39.185	38.9883	31.72	35.7945	32.0089	54.9708	26.4715	51.5979	25.7191	52.9988	50.1039	51.3356	36.5153	36.9293	32.5409	38.9826	59.4771	34.079	32.5003	38.1771	39.1352	32.7309	29.7887	34.3988	26.1482	54.2414	26.848	38.8201	55.7261	44.1227	54.313	59.5544	58.9637	58.9652	57.1842	57.4419	56.8583	57.9617	59.2104	57.9885	56.0856	54.4923	53.4419	51.8589	56.0415
Roseomonas sp.JR1/69-1-13	35.4319	45.1539	42.2658	41.1107	41.5627	39.7954	32.9775	36.2789	33.2572	59.4507	27.8162	56.5568	26.6039	59.625	55.9459	55.0613	37.8395	37.8735	33.2178	39.9522	61.2109	36.226	34.8986	40.4907	40.3219	33.6204	31.231	33.9545	27.2813	57.6107	28.1651	40.4658	58.9732	45.8599	59.1152	59.1005	59.1303	57.9771	58.5952	58.6545	58.545	59.073	58.4442	58.682	58.8118	56.3571	56.3857	56.5678	61.7104
Roseomonas cervicalis ATCC 49957T	36	44.516	43.5949	42.3437	42.763	41.1566	33.992	38.3785	34.8021	55.3314	30.1836	56.8195	28.5222	59.0366	49.9691	54.9476	38.8068	38.7871	35.1246	42.4647	60.8062	36.3253	35.3346	39.9293	40.3392	34.7192	33.0832	35.1168	29.2553	54.0497	30.4772	38.7753	59.5496	44.0329	59.79	56.7002	57.2001	54.0261	54.1706	54.5388	53.9501	55.0994	54.7956	54.9239	52.6973	51.6659	49.9869	48.668	53.3519
Roseomonas coralli M0103T	34.9707	44.874	43.6073	41.7332	42.3635	40.6875	32.5931	37.2686	34.3558	58.0971	29.2788	56.1354	27.7192	58.7132	55.5172	53.7133	37.5693	38.375	33.8178	42.0383	60.8171	36.1301	35.3438	41.0183	40.5944	34.2294	32.0343	34.4009	29.105	57.2464	29.8291	41.9244	56.8484	45.8454	57.3637	61.116	61.3341	59.8924	59.3006	59.6663	58.9423	60.1679	60.0997	59.8824	58.5197	56.4611	54.9709	54.3049	60.7373
Roseomonas ludipueritiae DSM 14915T	35.6995	44.1252	41.2116	39.7781	41.398	38.9536	34.8916	37.5774	32.6217	56.0073	27.5556	52.2235	26.385	54.838	52.8511	49.9888	37.8764	38.4841	32.9401	40.5769	57.7866	35.8553	34.268	39.6324	39.419	33.8858	30.0168	34.8659	27.4135	55.5427	27.8903	40.0106	54.7825	44.4375	53.9582	59.7856	59.041	59.156	58.8849	59.0721	58.6318	58.9621	59.4478	59.2589	58.446	56.934	54.9252	54.0103	58.4451
Roseomonas oryzae KCTC 42542T	35.4141	44.674	43.677	41.7239	41.948	40.1751	33.1174	37.5034	34.1348	56.9234	29.2983	56.9875	28.3219	58.3965	54.3139	52.2479	37.9397	38.3458	33.4077	42.9306	58.3466	36.7228	36.2416	40.6155	39.8581	34.4265	32.0561	33.9344	29.3062	56.0441	29.6017	40.4516	56.854	45.3834	56.7927	60.0202	59.9762	58.6979	58.4132	58.7462	58.0916	59.2915	58.7436	58.9071	57.7261	55.2933	54.1588	53.2901	59.668
Roseomonas rhizosphaerae YW11T	36.8294	46.2522	43.2845	41.6439	42.206	40.0483	35.5863	37.6833	33.5628	57.3715	29.1225	57.7475	27.8037	61.7905	53.2225	54.9903	38.14	38.6154	33.3531	41.4972	60.0657	37.5	35.0405	38.9227	38.7926	34.1947	32.0664	33.7494	28.9554	55.8397	29.3735	40.7968	59.1538	44.5852	58.8705	59.0679	60.0644	56.6479	59.0167	58.9095	58.4448	58.6527	56.8371	58.5344	57.3931	56.4705	52.6382	52.9127	59.4147
Roseomonas vastitatis CPCC 101021T	35.0808	43.5138	41.9802	40.7095	41.2628	39.6682	32.8944	36.2287	33.7548	58.5936	28.0978	53.4762	26.1214	55.2598	53.8062	50.5787	37.7817	37.6833	33.0156	40.7945	57.3459	36.0468	35.5996	41.2259	40.5527	34.2297	31.6545	33.9328	27.6749	55.6348	28.0927	39.9416	54.2732	44.3536	54.6957	59.1527	58.7688	58.1757	58.5024	58.4997	58.2834	58.8901	58.4829	58.3942	58.0588	55.4812	56.0372	54.0373	60.7161
Roseomonas wenyumeiae Z23T	33.56	41.23	39.84	39.65	39.12	39.98	31.58	35.76	32.1	54.95	26.47	51.65	25.74	52.97	50.11	51.336	36.51	36.91	32.61	38.92	59.46	34.07	32.51	38.17	39.14	32.74	29.76	34.39	26.14	54.21	26.84	38.82	55.74	44.12	54.31	57.8694	56.8239	58.3199	57.5142	57.3447	57.4421	57.6941	58.3425	57.7017	57.5738	55.5315	57.7231	55.7677	59.0479
Roseomonas sp. Z24	36.2	42.4	40.9	41.2332	41.8635	40.1875	32.0931	36.7686	33.8558	57.5971	28.7788	55.6354	27.2192	58.2132	55.0172	53.2133	37.0693	37.875	32.81	39.12	59.66	34.27	32.71	38.37	39.34	32.94	29.96	34.59	26.34	54.41	27.04	39.02	55.94	44.32	54.5	57.8386	56.9312	58.1447	57.3585	57.2171	57.324	57.6184	58	57.5517	57.4472	55.4876	57.3206	55.5958	58.489
Roseomonas sp. 18066	36.1	41.8	41.2	39.2781	40.898	38.4536	34.3916	37.0774	32.1217	55.5073	27.0556	51.7235	25.885	54.338	52.3511	49.4888	37.3764	37.9841	33.01	39.32	59.86	34.47	32.91	38.57	39.54	33.14	30.16	34.79	26.54	54.61	27.24	39.22	56.14	44.52	54.8	58.5665	57.5599	57.7877	56.5415	56.7379	56.3141	57.1738	58.887	57.1844	55.4037	53.936	53.2911	52.7057	57.0172
Roseomonas sp. 546	35.8	41.4	39.8	41.2239	41.448	39.6751	32.6174	37.0034	33.6348	56.4234	28.7983	56.4875	27.8219	57.8965	53.8139	51.7479	37.4397	37.8458	33.21	39.52	60.06	34.67	33.11	38.77	39.74	33.34	30.36	34.99	26.74	54.81	27.44	39.42	56.34	44.72	53.9	61.2549	61.1078	59.5952	59.1234	59.2337	58.9419	59.7472	59.8507	59.6558	58.3464	55.8298	55.2502	54.1268	58.0179
Roseomonas sp. 1318	35.7	42.7	39.6	41.1439	41.706	39.5483	35.0863	37.1833	33.0628	56.8715	28.6225	57.2475	27.3037	61.2905	52.7225	54.4903	37.64	38.1154	33.41	39.72	60.26	34.87	33.31	38.97	39.94	33.54	30.56	35.19	26.94	55.01	27.64	39.62	56.54	44.92	54.8	59.8208	59.5667	58.1721	58.7104	58.495	58.3819	58.9538	59.7359	58.5121	58.0271	56.1184	55.1218	53.5538	58.8952
Roseomonas sp. 1311	35.9	43.2	40.6	40.2095	40.7628	39.1682	32.3944	35.7287	33.2548	58.0936	27.5978	52.9762	25.6214	54.7598	53.3062	50.0787	37.2817	37.1833	33.61	39.92	60.46	35.07	33.51	39.17	40.14	33.74	30.76	35.39	27.14	55.21	27.84	39.82	56.74	45.12	54.6	60.1882	59.932	58.3265	59.0624	58.9251	58.7542	59.2701	59.7026	58.9663	58.2472	56.2063	55.3786	53.8902	59.2433
Roseomonas sp. 573	35.8	44.2	40.3	39.15	38.62	39.48	31.08	35.26	31.6	54.45	25.97	51.15	25.24	52.47	49.61	50.836	36.01	36.41	33.81	40.12	60.66	35.27	33.71	39.37	40.34	33.94	30.96	35.59	27.34	55.41	28.04	40.02	56.94	45.32	54.8	61.32	61.177	59.5952	59.0604	59.2337	58.9419	59.7472	59.8089	59.6129	58.2854	55.8043	55.2502	54.1754	58.0179
Roseomonas sp. KE0001	34.7	41.3	43.1	40.7332	41.3635	39.6875	31.5931	36.2686	33.3558	57.0971	28.2788	55.1354	26.7192	57.7132	54.5172	52.7133	36.5693	37.375	34.01	40.32	60.86	35.47	33.91	39.57	40.54	34.14	31.16	35.79	27.54	55.61	28.24	40.22	57.14	45.52	53.6	62.8107	63.5298	61.1629	62.4694	62.5042	62.418	62.8558	62.2573	62.5127	61.7621	59.3281	53.3568	53.2233	61.3311
Rubritepida flocculans DSM 14296T	33.1548	46.4497	44.6255	42.8339	43.3476	38.571	32.4128	34.5492	32.0743	55.1154	30.0274	63.5297	27.3795	67.7137	53.2754	62.9437	35.7449	35.2868	32.859	40.27	63.445	33.6019	32.4567	36.1881	34.3734	31.7677	31.5253	31.4489	29.6819	56.8355	30.2924	39.1522	66.9135	40.7791	75.1847	56.1139	55.2	55.4	50.654	48.8112	48.4	49.2304	48.933	49.2063	48.4623	47.6374	52.6915	48.7091	52.7448
Saccharibacter floricola DSM 15669T	46.9996	32.8604	33.8776	34.4032	30.8505	35.1554	46.9257	47.8782	54.4725	23.4118	77.7919	27.551	44.9064	28.2455	21.3191	26.9074	42.1468	46.0376	58.9224	42.1413	26.3275	46.943	53.8008	36.4796	37.7903	51.95	59.6265	41.4027	66.1714	22.6326	75.8541	24.3793	27.9464	25.3874	28.6448	32.2278	32.1	32.5	30.2329	30.2	29.8	30.1	31.2	32.4	31.4	30.6	24.154	23.9262	28.6124
Siccirubricoccus deserti SYSU D8009	29.8394	42.7125	39.9017	38.4057	41.3127	35.0567	28.8648	30.8256	27.9343	69.1326	24.4837	64.2872	22.9153	66.8934	69.0865	53.4545	32.6837	32.6208	27.8394	35.9266	60.3666	30.5559	29.5547	36.6838	35.3909	29.5635	26.7562	30.1887	23.596	68.1117	24.7185	44.1186	57.9436	42.4924	59.1234	52.4737	52.4	52.3	51.4406	51.3	50.9	51.2	52.3	53.6	52.5	51.6	56.664	55.8882	57.4693
Swaminathania salitolerans NBRC 104436	55.2228	37.9734	38.136	40.7327	36.8948	42.473	60.9979	61.6421	84.4801	28.5362	57.4493	31.7156	47.0905	33.2211	26.3185	31.3255	52.4388	56.4312	67.0976	49.308	31.5326	56.4176	71.4777	46.9	49.4389	68.3285	64.716	50.7724	56.4461	27.8114	57.9448	29.342	32.9522	31.4906	33.8743	39.6376	39.4	39.3	37.5478	37.6	37.2	38.1	37.4	38.6	37.6	36.4	28.7893	28.7843	33.6695
Swingsia samuiensis AH83T	52.8511	35.536	36.2195	37.2901	33.7967	38.9466	55.4578	56.1681	63.6883	25.6792	66.3677	28.7769	50.1074	30.309	22.9176	29.449	46.29	50.7296	70.9333	47.1754	28.7559	52.693	64.1213	40.5182	42.5866	62.5469	73.6955	45.1848	63.4335	24.4463	66.64	26.5809	30.877	28.0848	31.462	35.0774	35.1	35.2	32.729	32.8	32.4	32.8	31.2	32.6	31.4	32.6	26.0085	25.0031	30.1849
Tanticharoenia sakaeratensis NBRC 103193T	55.9123	37.9503	37.1143	40.186	37.4565	41.7677	60.0437	61.8023	64.8663	30.0427	52.2957	31.9448	41.922	32.979	28.1551	31.8111	55.803	59.9668	66.2774	44.6298	32.6448	55.4518	68.4913	48.9466	51.5758	71.2608	61.3148	53.9903	50.2875	29.3898	52.8948	30.8717	33.6508	33.0507	33.4674	39.3119	39.2	39.4	38.0348	38.2	37.9	38.9	37.3	38.2	37.5	37.2	31.1662	31.0605	35.2832
[truncated: 52 more columns]

## Sheet: Table S7
	Table S7. AAI values between the members of genus Roseomonas and species of genera Acetobacteraceae																																				Group I												Group II
Organisms	Acetobacter aceti NBRC 14818T	Acidibrevibacterium fodinaquatile G-G45-3	Acidicaldus organivorans DX-1	Acidiphilium cryptum JF-5 T	Acidisphaera rubrifaciens HS-AP3T	Acidocella facilis ATCC 35904T	Acidomonas methanolica NBRC 104435	Ameyamaea chiangmaiensis LMG 27010	Asaia bogorensis NBRC 16594T	Belnapia moabensis DSM 16746	Bombella intestini R-52487T	Caldovatus sediminis CGMCC 1.16330T	Commensalibacter intestini A911T	Crenalkalicoccus roseus YIM 78023T	Dankookia rubra JCM30602	Elioraea tepidiphila DSM 17972T	Endobacter medicaginis LMG 26838T	Gluconacetobacter liquefaciens DSM 5603T	Gluconobacter oxydans H24	Granulibacter bethesdensis CGDNIH4T	Humitalea rosea DSM 24525T	Komagataeibacter xylinus E25	Kozakia baliensis DSM 14400T	Lichenicoccus roseus KEBCLARHB70R	Lichenicola cladoniae PAMC 26569	Neoasaia chiangmaiensis NBRC 101099	Neokomagataea thailandica NBRC 106555T	Nguyenibacter vanlangensis LMG 31431T	Oecophyllibacter saccharovorans Ha5	Paracraurococcus ruber JCM9931	Parasaccharibacter apium G7_7_3c	Rhodopila globiformis DSM 161T	Rhodovarius lipocyclicus CCUG 44693T	Rhodovastum atsumiense DSM 15669T	Roseococcus suduntuyensis DSM 19979T	Roseomonas gilardii subsp. rosea ATCC BAA-691T	Roseomonas gilardii subsp. rosea NCTC 13290T	Roseomonas sp. U14-5	Roseomonas mucosa NCTC 13291T	Roseomonas mucosa ATCC BAA-692T	Roseomonas sp. FDAARGOS-658	Roseomonas sp. B5	Roseomonas sp. DE0006	Roseomonas sp. AU37	Roseomonas sp. FDAARGOS-362	Roseomonas sp. TAS13	Roseomonas aerilata DSM 19363T	Roseomonas sp. S9.3B	Roseomonas pecuniae N75T
Acetobacter aceti NBRC 14818T	100
Acidibrevibacterium fodinaquatile G-G45-3	54.1889	100
Acidicaldus organivorans DX-1	53.1714	68.118	100
Acidiphilium cryptum JF-5 T	52.3227	58.7207	58.1895	100
Acidisphaera rubrifaciens HS-AP3T	54.5813	64.2412	61.0319	58.9622	100
Acidocella facilis ATCC 35904T	52.1214	55.9125	55.4075	59.6884	56.5579	100
Acidomonas methanolica NBRC 104435	61.6035	53.9264	53.2913	52.8674	54.2964	51.7811	100
Ameyamaea chiangmaiensis LMG 27010	63.4001	55.4891	54.3375	54.1085	55.8684	52.9145	63.1336	100
Asaia bogorensis NBRC 16594T	58.1743	52.3583	52.4	52.1818	53.3507	51.3793	64.3961	60.5709	100
Belnapia moabensis DSM 16746	50.9672	57.5025	56.6256	54.8417	58.2499	52.9428	50.4379	52.2847	49.9336	100
Bombella intestini R-52487T	56.6912	51.4817	51.6011	51.1201	52.1416	50.9538	58.6328	57.471	58.904	49.4471	100
Caldovatus sediminis CGMCC 1.16330T	51.9864	59.1002	58.6344	56.5326	59.758	53.32	51.6083	52.8531	50.3321	67.544	50.4998	100
Commensalibacter intestini A911T	53.7249	49.6922	49.6103	49.3307	50.1704	48.7687	51.9933	53.8413	52.155	47.0058	51.8382	47.6954	100
Crenalkalicoccus roseus YIM 78023T	52.1936	59.3399	58.8662	56.374	59.2617	53.8897	52.1431	53.3232	51.132	72.1543	50.5604	73.3148	48.0816	100
Dankookia rubra JCM30602	50.6376	57.3666	56.6226	54.7119	58.2893	52.5641	50.4392	51.7453	49.8576	74.1199	49.2321	67.4082	47.2278	71.6652	100
Elioraea tepidiphila DSM 17972T	50.9222	57.8201	57.091	55.1882	57.8026	53.1479	50.7597	52.2914	49.6507	59.6609	49.5126	62.3825	47.2516	62.7912	59.1638	100
Endobacter medicaginis LMG 26838T	57.9956	55.811	55.069	54.4721	57.2129	53.5369	57.8339	59.0213	55.6103	52.5338	54.3139	53.7592	51.3475	53.9945	52.4423	52.7264	100
Gluconacetobacter liquefaciens DSM 5603T	63.8408	55.4778	54.3669	53.9556	55.8693	53.3329	62.6012	66.0777	60.3976	51.9575	57.6925	52.976	54.4028	53.3453	51.4123	52.1988	58.5198	100
Gluconobacter oxydans H24	59.3024	52.4445	52.0099	51.9821	52.9379	51.5199	62.6788	60.9119	62.4587	50.4851	62.5467	51.0574	52.6643	51.2681	49.9833	50.4333	55.5432	60.5034	100
Granulibacter bethesdensis CGDNIH4T	55.143	59.6069	58.0988	56.9917	60.4371	55.7686	54.3999	56.5801	53.6131	55.364	53.0572	56.1381	51.1231	56.7495	55.1305	55.3038	56.4788	56.6328	54.1747	100
Humitalea rosea DSM 24525T	50.9475	56.6552	55.9859	54.4319	57.4301	52.3327	50.3985	51.935	49.7846	64.2934	49.2486	64.6118	47.289	65.0895	63.9264	59.3233	52.3419	51.8271	49.9934	55.254	100
Komagataeibacter xylinus E25	63.2594	55.1527	53.8441	53.6105	55.9505	52.7746	60.3473	63.7038	59.356	51.8829	57.3812	52.6975	53.9584	52.8274	51.16	51.5759	57.3253	66.9201	59.8365	55.6276	51.6102	100
Kozakia baliensis DSM 14400T	60.5053	53.2081	52.9201	52.6336	53.9743	51.8848	67.6205	62.1248	69.1372	50.7054	59.6497	51.5901	52.8398	51.9375	50.2794	50.6095	56.5227	61.8607	65.0912	54.3685	50.3421	61.4498	100
Lichenicoccus roseus KEBCLARHB70R	56.8411	56.5323	55.5195	55.1216	58.4309	53.5884	56.5509	59.2316	56.3322	53.9707	54.3455	53.9951	52.4252	54.2507	53.4493	52.7786	59.7244	59.5218	56.0043	56.9861	52.3849	58.7245	57.2435	100
Lichenicola cladoniae PAMC 26569	56.8555	56.0126	55.1415	54.4197	57.4346	53.3419	56.39	59.4046	56.2405	53.1449	54.3728	52.8776	52.5091	53.4467	52.6762	51.9436	59.3752	59.4041	55.9744	56.9183	52.0505	58.3995	57.273	65.7942	100
Neoasaia chiangmaiensis NBRC 101099	59.65	53.0571	52.7068	52.5935	53.9715	51.5424	69.8164	63.1441	66.8892	50.4264	59.4939	50.7215	52.3328	51.1774	49.9543	50.0237	56.2946	62.2313	64.2907	54.2034	50.161	60.6137	71.8499	56.9299	56.9749	100
Neokomagataea thailandica NBRC 106555T	57.4975	52.1831	51.6591	51.3512	52.9962	51.2218	60.9393	59.4893	61.4057	49.9627	61.1299	50.3273	52.3139	50.5941	49.3959	49.7496	54.6075	58.9492	68.4463	53.4382	49.8626	58.3742	62.2648	55.1329	55.3467	62.3444	100
Nguyenibacter vanlangensis LMG 31431T	63.1709	56.1351	54.9365	55.1773	56.3355	53.6715	62.5234	66.8114	61.4396	52.4063	57.9501	53.0543	54.7518	53.6965	52.1431	51.995	59.727	74.3939	60.8517	57.0297	52.2739	66.5532	62.7265	60.1409	60.3105	63.0573	59.6606	100
Oecophyllibacter saccharovorans Ha5	55.9456	52.2843	52.3985	51.9589	52.5118	51.1644	58.5709	57.3123	58.4188	50.0669	63.4826	51.1086	51.633	51.1606	49.9415	50.2228	53.9159	56.991	61.7932	53.1151	49.5104	56.8692	59.2804	54.1678	54.4695	59.298	60.5676	57.3524	100
Paracraurococcus ruber JCM9931	51.1932	57.9077	56.9549	55.0942	58.5034	52.9406	50.7543	52.1422	50.1289	73.8063	49.8979	68.1059	47.379	72.7898	79.8389	60.0516	52.83	52.3251	50.3743	56.0933	64.3886	51.9043	51.1008	53.9863	52.7624	50.3773	50.1166	52.3631	50.2705	100
Parasaccharibacter apium G7_7_3c	56.333	52.1796	51.7566	51.6981	52.4324	50.9957	58.7674	57.8708	59.2189	49.7297	88.6702	50.5819	51.6832	50.6846	49.3159	49.8692	54.5285	57.7899	62.5576	53.3496	49.7194	57.4947	60.0715	54.5923	54.548	59.8057	61.4677	58.2911	63.4959	50.3488	100
Rhodopila globiformis DSM 161T	52.1447	60.8991	58.5916	56.604	62.7477	54.7114	52.2474	53.9706	51.4352	56.9307	50.967	58.3027	49.2486	58.0719	57.1962	56.1361	54.2521	53.9429	51.5396	58.4431	55.6812	53.4842	51.9991	55.5612	54.7485	51.6146	50.7288	54.0569	51.3108	57.2043	51.0362	100
Rhodovarius lipocyclicus CCUG 44693T	51.1154	56.1254	55.7812	54.1058	56.3756	52.7651	50.7513	51.8614	49.9146	63.8569	49.8322	63.4668	47.5628	65.1708	63.441	58.3575	51.9691	51.7224	50.3116	54.8622	63.1414	51.5765	50.7993	52.2942	51.8549	50.3496	49.8646	51.997	50.4367	64.0249	50.2881	55.2478	100
Rhodovastum atsumiense DSM 15669T	53.0537	60.3606	59.2024	56.9398	61.2736	55.0428	52.9162	54.5616	52.4737	57.7297	52.1375	58.5664	49.3178	59.0046	57.6708	57.3521	54.7968	54.7663	52.5298	59.6222	56.2216	53.95	52.8898	55.9571	55.5588	52.5006	51.947	55.0722	52.0407	57.9966	52.06	60.3988	55.9767	100
Roseococcus suduntuyensis DSM 19979T	51.1848	56.7963	56.3074	54.246	57.5156	52.8897	50.4827	52.0869	50.0963	64.4894	49.6463	64.6099	47.3362	66.7609	63.9177	59.8505	52.2516	52.1086	50.4251	54.8116	63.584	51.6356	50.612	52.9036	52.0566	50.299	49.7789	52.2099	50.5813	64.7939	49.9199	55.6809	65.8826	56.4072	100
Roseomonas gilardii subsp. rosea ATCC BAA-691T	52.59	55.07	56.7	53.67	57.45	51.94	53.09	53.67	51.51	62.46	50.58	63.63	48.22	64.24	62.22	58.4	53.91	53.34	51.64	56.27	62.59	53.41	52.55	54.81	53.98	52.07	51.07	53.54	51.15	62.77	50.93	55.68	61.14	57.71	60.73	100
Roseomonas gilardii subsp. rosea NCTC 13290T	52.6	55.08	56.71	53.68	57.46	51.95	53.1	53.68	51.52	62.47	50.59	63.64	48.23	64.25	62.23	58.41	53.92	53.35	51.65	56.28	62.6	53.42	52.56	54.82	53.99	52.08	51.08	53.55	51.16	62.78	50.94	55.69	61.15	57.72	60.74	99.9	100
Roseomonas sp. U14-5	52.61	55.09	56.72	53.69	57.47	51.96	53.11	53.69	51.53	62.48	50.6	63.65	48.24	64.26	62.24	58.42	53.93	53.36	51.66	56.29	62.61	53.43	52.57	54.83	54	52.09	51.09	53.56	51.17	62.79	50.95	55.7	61.16	57.73	60.75	96.16	96.3	100
Roseomonas mucosa NCTC 13291T	52.69	57.18	56.25	54.98	57.4	53.51	52.43	54.22	51.41	62.2	50.39	62.69	48.33	63.12	61.48	57.51	54.15	53.73	51.43	56	61.9	53.39	52.4	54.23	54.69	52.01	50.78	53.75	51.19	62.3	51.02	55.65	60.15	60.27	57.58	93.327	93.15	92.62	100
Roseomonas mucosa ATCC BAA-692T	52.79	57.28	56.35	55.08	57.5	53.61	52.53	54.32	51.51	62.3	50.49	62.79	48.43	63.22	61.58	57.61	54.25	53.83	51.53	56.1	62	53.49	52.5	54.33	54.79	52.11	50.88	53.85	51.29	62.4	51.12	55.75	60.25	60.37	57.68	92.91	93.14	92.64	99.9	100
Roseomonas sp. FDAARGOS-658	52.63	57.16	56.23	54.96	57.38	53.49	52.41	54.2	51.39	62.18	50.37	62.67	48.31	63.1	61.46	57.49	54.13	53.71	51.41	55.98	61.88	53.37	52.38	54.21	54.67	51.99	50.76	53.73	51.17	62.28	51	55.63	60.13	60.25	57.56	93.03	93.03	92.48	99.77	99.71	100
Roseomonas sp. B5	52.62	57.15	56.22	54.95	57.37	53.48	52.4	54.19	51.38	62.17	50.36	62.66	48.3	63.09	61.45	57.48	54.12	53.7	51.4	55.97	61.87	53.36	52.37	54.2	54.66	51.98	50.75	53.72	51.16	62.27	50.99	55.62	60.12	60.24	57.55	93.31	93.31	93.23	99.43	99.16	99.16	100
Roseomonas sp. DE0006	52.63	52.59	55.07	56.7	57.18	56.25	54.98	57.4	53.51	62.18	50.37	62.67	48.31	63.1	61.46	57.49	54.13	53.71	51.41	55.98	61.88	53.37	52.38	54.21	54.67	51.99	50.76	53.73	51.17	62.28	51	55.63	60.13	60.25	57.56	95.59	95.78	95.97	92.14	92.34	91.85	92.33	100
Roseomonas sp. AU37	52.64	52.6	55.08	56.71	57.28	56.35	55.08	57.5	53.61	62.2	50.39	62.69	48.33	63.12	61.48	57.51	54.15	53.73	51.43	56	61.9	53.39	52.4	54.23	54.69	52.01	50.78	53.75	51.19	62.3	51.02	55.65	60.15	60.27	57.58	92.8	95.78	92.64	98.82	98.8	98.83	99.03	92.46	100
Roseomonas sp. FDAARGOS-362	52.72	52.61	55.09	56.72	57.29	56.36	55.09	57.51	51.61	60.28	48.47	60.77	46.41	61.2	59.56	55.59	52.23	51.81	49.51	54.08	59.98	51.47	50.48	52.31	52.77	50.09	48.86	51.83	49.27	60.38	49.1	53.73	58.23	58.35	55.66	92.94	92.94	92.88	98.7	98.69	98.5	99.02	92.06	98.69	100
Roseomonas sp. TAS13	52.82	55.07	56.7	53.67	52.69	57.18	56.25	54.98	51.71	60.3	48.49	60.79	46.43	61.22	59.58	55.61	52.25	51.83	49.53	54.1	60	51.49	50.5	52.33	52.79	50.11	48.88	51.85	49.29	60.4	49.12	53.75	58.25	58.37	55.68	92.76	93	92.16	98.42	98.39	98.15	98.06	92.56	98.48	97.9	100
Roseomonas aerilata DSM 19363T	50.7426	56.1221	55.9512	54.3144	56.7253	52.4068	50.5557	51.6191	49.7451	63.6396	49.6201	63.2051	47.1866	63.7508	62.6467	57.7727	52.851	51.8423	50.0869	55.0061	63.3578	51.2429	50.9918	53.4462	53.1975	50.2846	50.1352	51.9355	50.2771	62.9198	50.0846	54.9152	61.5243	56.0452	61.1701	65.6664	65.5	64.99	65.2113	65.24	65.22	65.24	65.17	65.31	65.4	65.36	100
Roseomonas sp. S9	50.54	56.37	56.13	54.44	57.19	50.51	52.85	51.83	49.82	63.75	49.52	63.7	46.62	64.16	64.16	58.32	52.72	51.99	55.16	50.4	63.37	51.5	50.87	53.56	52.81	50.16	49.74	52.23	50.11	63.56	49.89	54.9	61.66	56.35	61.23	66.117	65.9	65.24	65.5592	65.52	65.18	65.48	65	65.4	65.47	65.71	84.6783	100
Roseomonas pecuniae N75T	51.58	56.86	56.49	55.01	57.69	51.69	51.13	52.35	50.57	64.58	50.11	64.26	47.92	64.57	63.53	58.3	53.19	52.48	50.85	55.89	63.61	52.56	51.39	53.96	53.69	50.53	50.66	52.62	50.58	63.99	50.16	55.49	61.84	57.09	61.61	66.5046	66.42	66.02	66.3862	66.32	66.16	66.41	66.48	66.18	66.73	67.79	78.813	79.0265	100
Roseomonas rosea DSM 14916T	51.5903	57.0803	56.1246	54.6224	57.1933	52.9089	51.3852	52.4088	50.2404	63.7035	49.8039	63.6104	47.4587	64.4143	62.8323	58.4097	53.0411	52.6296	50.5338	55.2702	63.7457	51.9543	51.0522	53.1855	52.4124	50.82	50.16	52.79	50.43	63.52	50.43	55.44	62.95	56.32	61.91	66.3156	66.33	65.52	65.8788	65.72	65.61	65.7	65.95	65.76	66.2	67.1	78.7758	78.301	82.84
Roseomonas vinacea DSM 19362T	50.7226	56.37	56.13	54.44	57.19	50.51	52.85	51.83	50.51	52.85	51.83	50.11	47.1866	64.3143	62.7323	58.3097	52.9411	52.5296	50.4338	55.1702	63.6457	51.8543	50.9522	53.0855	52.3124	50.72	50.06	52.69	50.33	63.42	50.33	55.34	62.85	56.22	61.81	65.21	65.35	64.89	64.8	64.84	64.72	64.91	64.81	64.93	64.86	65.01	83.45	84.02	78.57
Roseomonas harenae CP101081T	50.52	56.17	55.93	54.24	56.99	50.31	52.65	51.63	50.51	52.85	51.83	49.82	47.2	63.1143	61.5323	57.1097	51.7411	51.3296	49.2338	53.9702	62.4457	50.6543	49.7522	51.8855	51.1124	49.52	48.86	51.49	49.13	62.22	49.13	54.14	61.65	55.02	60.61	65.33	65.68	64.9	65.44	65.46	65.5	65.47	65.31	65.59	65.42	65.83	77.96	77.7	78.39
Roseomonas sp. KE2513	51.56	56.34	56.1	54.41	57.16	50.48	52.82	51.8	50.51	52.85	51.83	52.28	51.9	49.85	55.31	65.22	51.13	50.02	52.83	52.17	49.82	49.91	51.93	50.25	65.54	49.59	55.24	62.96	56.11	64.07	51.01	54.36	61.45	56.96	61.45	62.67	65.5	64.9	65.36	65.2	65.48	65.45	64.99	65.37	65.83	65.87	93.48	84.2	78.39
Roseomonas sp. SG15	51.5703	56.38	56.14	54.45	57.2	50.52	52.86	51.84	50.52	52.86	51.84	50.12	47.1966	64.3243	62.7423	58.3197	52.9511	52.5396	50.4438	55.1802	63.6557	51.8643	50.9622	53.1855	52.4124	50.82	50.16	52.79	50.43	63.52	50.43	54.35	61.44	56.95	61.44	62.59	65.96	65.3	65.2	65.59	65.49	65.53	65.52	65.68	65.88	65.57	93.48	76.72	79.41
Roseomonas sp. SSH11	50.7026	56.37	56.13	54.44	57.19	50.51	52.85	51.83	50.11	64.26	47.92	64.57	47.1866	58.3	53.19	52.48	51.15	50.04	52.85	52.19	49.84	49.93	51.95	50.27	65.56	49.61	55.26	62.98	56.13	64.09	51.03	54.38	61.47	56.98	61.47	63.42	65.85	65.24	65.52	65.46	65.4	65.55	65.47	65.44	65.54	65.56	77.52	77.62	81.26
Roseomonas algicola PeD5T	50.63	56.64	55.85	54.63	57.09	52.82	50.01	51.81	49.97	64.99	49.49	65.77	48.07	66.48	64.55	59.82	52.32	51.82	49.99	55.14	64.97	51.41	50.09	52.86	52.01	50.06	49.62	51.84	49.84	65.59	49.89	54.93	62.81	56.35	63.93	61.9483	62.04	61.35	61.3804	61.24	65.48	61.54	61.44	61.29	61.13	61.38	62.6682	63.1963	63.51
Roseomonas bella CQN31T	50.84	56.93	56.2	54.62	57.12	52.22	50.25	51.73	49.93	64.46	49.45	66.53	49.63	67.73	64.31	61.29	52.31	52.01	50.05	55.38	64.38	51.52	50.43	52.64	51.91	50.18	50.02	51.95	50.13	65.45	49.98	55.53	62.86	56.72	64.61	62.7056	62.83	61.22	61.6355	61.62	61.4	61.8	61.35	61.72	61.92	62.11	62.5049	62.7863	63.44
Roseomonas frigidaquae JCM 15073T	50.74	56.8	55.83	53.74	56.92	52.17	50.57	51.9	49.49	49.38	64.64	65.38	46.93	66.11	62.15	57.89	52.87	52.31	50.29	55.65	63.35	52.36	50.19	52.14	53.61	50.45	50.49	53.6	50.15	62.56	51.01	54.36	61.45	56.96	61.45	61.398	61.5	60.82	61.0345	61.19	61.3	61.02	60.98	61.03	60.92	61.12	62.0884	62.4794	62.96
Roseomonas selentidurans BU-1T	50.77	57.89	56.34	54.7	57.18	52.95	50.38	51.79	49.98	65.11	49.56	66.35	47.25	66.76	64.67	60.78	52.91	52.08	50.48	55.28	66.28	52.1	50.74	53.17	52.72	50.39	49.94	52.31	50.21	65.43	49.86	55.58	63.37	56.63	64.82	62.6697	62.64	61.31	61.9635	61.83	61.21	61.92	61.78	61.8	62	61.9	62.8324	63.2375	63.52
Roseomonas stagni DSM 19981T	50.27	56.49	55.64	54.48	57.17	52.43	50.06	51.79	49.61	64.56	49.34	65.81	47.15	66.4	64.64	59.93	52.26	51.88	49.83	55.29	65.2	51.11	50	52.81	52.15	49.8	49.89	51.91	50.23	65.52	49.57	55.22	62.94	56.09	64.05	62.2154	62.39	61.61	61.4583	61.41	61.91	61.53	61.64	61.47	61.38	61.78	62.2508	63.0487	63.3
Roseomonas sp. JCM	50.86	56.89	56.16	54.58	57	52.18	50.21	51.69	49.89	64.42	49.41	66.49	49.59	67.69	64.27	61.25	52.27	51.97	50.01	55.34	64.34	51.48	50.39	52.6	51.87	50.14	49.98	51.91	50.09	65.41	49.94	55.49	62.82	56.68	64.57	61.398	61.5	60.82	61.0345	61.19	61.3	61.02	60.98	61.03	60.92	61.12	62.03	62.26	62.96
Roseomonas sp. AR75	50.76	56.51	55.66	54.5	57.19	52.45	50.08	51.81	49.63	64.58	49.36	65.83	47.17	66.42	64.66	59.95	52.31	52.08	50.48	55.28	64.38	51.52	50.43	50.43	52.64	50.43	50.47	53.58	50.13	62.54	50.99	54.34	61.43	56.94	61.43	61.79	62.35	61.14	61.0345	61.19	61.21	61.47	61.53	61.34	61.54	61.6	62.31	62.71	63.07
Roseomonas sp. SYSU M41301	50.79	56.91	56.18	54.6	57.02	52.2	50.23	51.71	49.91	64.44	49.43	66.51	49.61	67.71	64.29	61.27	52.29	51.99	50.03	55.36	64.36	51.5	50.41	52.62	51.89	50.16	50	51.93	50.11	65.43	49.96	55.51	62.84	56.7	64.59	62.28	62.59	61.67	61.53	61.58	61.34	61.66	61.21	61.53	61.33	61.94	62.53	63.14	63.58
Roseomonas arctica LMG 28251T	52.03	56.53	55.68	54.52	57.21	52.47	50.1	51.83	49.65	64.6	49.38	65.85	47.19	66.44	64.68	59.97	52	51	51	55.3	63.1	51.5	50.1	52.1	51.2	50.2	50	51	50.1	65	49.8	55.1	62.6	56.8	64.3	61.49	61.74	61.07	61.35	61.28	61.21	61.11	61.12	61.23	61.23	61.4	62.57	62.83	63.58
Roseomonas hellenica LMG 32523T	51.94	56.93	56.2	54.62	57.04	52.22	50.25	51.73	49.93	64.46	49.45	66.53	49.63	67.73	64.31	61.29	52.31	52.01	50.05	55.38	64.38	51.52	50.43	52.64	51.91	50.18	50.02	51.95	50.13	65.45	49.98	55.53	62.86	56.72	64.61	62.63	62.89	62.25	62.65	62.68	62.61	62.58	62.29	62.74	62.24	61.2	63.6	63.26	63.99
Roseomonas hellenica LMG 32524	51.94	56.55	55.7	54.54	57.23	52.49	50.12	51.85	49.67	64.62	49.4	65.87	47.21	66.46	64.7	59.99	52.02	51.02	51.02	55.32	63.12	51.52	50.12	52.12	51.22	50.22	50.02	51.02	50.12	65.02	49.82	55.12	62.62	56.82	64.32	62.63	62.89	62.25	62.65	62.68	62.61	62.58	62.29	62.74	62.24	61.2	63.6	63.26	63.99
Roseomonas alkaliterrae DSM 25895T	51.54	58.48	57.68	55.78	58.92	53.89	50.13	52.92	50.65	67.2	50.31	65.85	47.34	71.19	66.84	62.72	53.66	52.75	51.39	56.47	65.81	52.26	51.21	53.82	53.12	51.08	50.85	53.01	51.02	67.78	50.6	57.51	64.73	58.26	64.63	63.9223	64.03	62.44	62.6704	62.84	62.8	62.75	62.74	62.83	62.61	63.08	63.594	64.0839	64.4062
Roseomonas alkaliterrae LMG 31230T	50.62	58.6	57.8	55.9	59.04	54.01	50	53.04	50.77	67.32	50.43	65.97	47.46	71.31	66.96	62.84	53.78	52.87	51.51	56.59	65.93	52.38	51.33	53.94	53.24	51.2	50.97	53.13	51.14	67.9	50.72	57.63	64.85	58.38	64.34	61.78	64.34	62.6	62.96	62.99	63.03	62.9	62.93	63.08	62.86	63.15	63.38	64	64.71
Roseomonas lacus CGMCC 1.3617T	51.19	57.57	56.33	55.16	57.88	53.22	51	52.37	50.25	66.39	50.03	68.45	47.85	68.18	66.05	60.66	52.82	52.01	50.44	56.15	64.97	51.95	51	53.26	52.24	50.26	50.6	52.37	50.53	66.59	49.96	57.02	64.27	57.7	64.65	62.7727	62.21	61.12	62.0631	61.29	61.24	61.37	61.59	61.26	61.36	61.38	61.52	63.348	63.6753
Roseomonas oryzicola KCTC 22478T	50.42	56.81	56.06	54.37	57.13	52.48	50.17	51.64	49.44	65.35	49.24	67.42	47.3	67.35	65.17	60.26	52.3	51.75	50.07	55.42	65.01	51.36	50.2	52.51	51.88	49.75	49.61	52.09	49.82	65.51	49.58	56.07	63.77	56.4	64.19	62.1969	62.65	61.9	61.3769	62.08	62.08	61.96	61.85	62.15	62.7	62.6	61.5834	62.3241	62.9141
Roseomonas oryzicola LMG 31161T	51.22	56.93	56.18	54.49	57.25	52.6	50.29	51.76	49.56	65.47	49.36	67.54	47.42	67.47	65.29	60.38	52.42	51.87	50.19	55.54	65.13	51.48	50.32	52.63	52	49.87	49.73	52.21	49.94	65.63	49.7	56.19	63.89	56.52	64.31	62.21	62.72	61.9	62.07	62.55	62	62.24	61.97	62.15	62.15	62.11	62.76	63.42	63.99
Roseomonas eburnea LMG 31228T	50.45	56.83	56.08	54.39	57.15	52.5	50.19	51.66	49.46	65.37	49.26	67.44	47.32	67.37	65.19	60.28	52.32	51.77	50.09	55.44	65.03	51.38	50.22	52.53	51.9	49.77	49.63	52.11	49.84	65.53	49.6	56.09	63.79	56.42	64.21	63.07	63.27	61.92	62.53	62.53	62.56	62.64	62.1	62.74	62.38	62.86	61.94	62.67	63.49
Roseomonas terrae LMG 31159T	51.25	56.84	56.09	54.4	57.16	52.51	50.2	51.67	49.47	65.38	49.27	67.45	47.33	67.38	65.2	60.29	52.33	51.78	50.1	55.45	65.04	51.39	50.23	52.54	51.91	49.78	49.64	52.12	49.85	65.54	49.61	56.1	63.8	56.43	64.22	61.84	62.32	61.11	61.26	61.33	61.2	61.49	61.27	61.21	61.18	61.94	61.74	63.67	62.84
Roseomonas soli LMG 31231T	50.48	57.47	56.23	55.06	57.78	53.12	50.9	52.27	50.15	66.29	49.93	68.35	47.75	68.08	65.95	60.56	52.72	51.91	50.34	56.05	64.87	51.85	50.9	53.16	52.14	50.16	50.5	52.27	50.43	66.49	49.86	56.92	64.17	57.6	64.55	62.68	62.96	61.88	61.79	61.99	61.99	62.06	62.09	62.11	62.31	62.09	62.63	62.98	63.8
Roseomonas sp.HF4	51.28	56.46	55.22	54.05	56.77	52.11	49.89	51.26	49.14	65.28	48.92	67.34	46.74	67.07	64.94	59.55	51.71	50.9	49.33	55.04	63.86	50.84	49.89	52.15	51.13	49.15	49.49	51.26	49.42	65.48	48.85	55.91	63.16	56.59	63.54	66.5	62.68	61.26	61.72	61.64	61.71	61.77	61.47	61.57	61.77	62.02	62.09	62.75	63.29
Roseomonas sp. MO17	50.51	55.45	54.21	53.04	55.76	51.1	48.88	50.25	48.13	64.27	47.91	66.33	45.73	66.06	63.93	58.54	50.7	49.89	48.32	54.03	62.85	49.83	48.88	51.14	50.12	48.14	48.48	50.25	48.41	64.47	47.84	54.9	62.15	55.58	62.53	67.26	62.84	61.99	62.25	62.29	62.22	62.47	62.19	62.45	62.21	62.06	62.83	63.37	64.01
Roseomonas sp. PWR1	51.31	54.44	53.2	52.03	54.75	50.09	47.87	49.24	47.12	63.26	46.9	65.32	44.72	65.05	62.92	57.53	49.69	48.88	47.31	53.02	61.84	48.82	47.87	50.13	49.11	47.13	47.47	49.24	47.4	63.46	46.83	53.89	61.14	54.57	61.52	67.23	62.84	62.17	62.39	62.36	62.39	62.36	62.28	62.48	62.34	62.58	62.85	63.37	63.98
Roseomonas sp. OP-27	50.54	53.43	52.19	51.02	53.74	49.08	46.86	48.23	46.11	62.25	45.89	64.31	43.71	64.04	61.91	56.52	48.68	47.87	46.3	52.01	60.83	47.81	46.86	49.12	48.1	46.12	46.46	48.23	46.39	62.45	45.82	52.88	60.13	53.56	60.51	67.29	62.98	61.6	61.95	62	61.96	62.03	62.05	62.07	61.88	62.06	62.58	63.16	63.59
Roseomonas deserti M3T	51.37	56.99	56.27	54.46	56.82	53.11	50.99	52.59	50.31	63.37	50.1	63.54	48	63.76	62.44	57.94	52.88	52.61	50.43	55.7	63.48	52.55	50.97	53.63	53.17	50.74	50.59	53	50.51	62.74	50.16	55.07	61.61	56.96	61.56	65.1367	65.06	64.86	65.0795	65.05	64.62	65.15	65.2	64.77	64.83	64.71	63.7267	64.3049	65.103
Roseomonas aerophila NBRC 108923T	51.6672	55.976	55.5285	54.5157	56.6267	52.882	50.8302	52.2438	50.4508	63.2333	49.704	62.5173	47.5521	62.9881	61.9017	57.4339	53.1259	52.2597	50.3134	55.7377	63.244	52.5499	50.9707	53.443	53.1465	50.5513	50.1554	53.181	50.3252	62.7817	49.6949	55.2288	60.7726	56.5728	60.291	64.6632	64.79	64.62	64.4632	64.48	64.36	64.54	64.6	64.46	64.52	64.42	63.7369	63.9607	64.5746
Roseomonas sp.JR1/69-1-13	52.1068	57.9878	57.1788	55.0925	58.2137	53.7428	51.9379	53.4081	51.0589	65.003	50.2732	65.4742	48.1621	65.8794	64.4267	59.6918	53.7528	53.386	51.2363	56.4789	64.769	53.1924	52.1627	54.3272	53.8674	51.4112	50.977	53.4666	51.0457	64.6395	50.6932	56.2037	62.89	58.03	63.13	65.739	65.8	65.51	65.2354	65.41	65.38	65.48	65.16	65.24	65.27	65.42	65.4798	66.1142	66.4851
Roseomonas cervicalis ATCC 49957T	52.74	58.21	57.41	56.01	58.2	54.08	52	53.76	51.71	65.35	50.86	65.98	48.43	66.7	64.8	60.49	54.17	53.69	51.77	57.11	65.19	53.52	52.36	54.63	54.23	51.67	51.5	53.86	51.39	65.07	51.1	56.57	63.46	58.82	63.46	66.4767	66.6	66.04	66.1942	66.22	66.05	66.29	66.07	65.89	65.91	65.82	65.5989	66.1548	66.5427
Roseomonas coralli M0103T	51.82	57.68	56.82	55.16	57.96	53.82	51.49	53.27	51.09	64.52	50.31	64.77	48.12	65.54	63.68	58.86	53.63	52.96	50.97	56.31	64.33	52.95	51.77	54.24	53.65	51.12	50.74	53.39	50.85	64.06	50.58	56.87	61.26	57.86	61.98	65.6978	65.63	65.04	65.172	65.14	64.99	65.29	65.02	65.23	64.93	65.19	64.6609	65.1625	65.72
Roseomonas ludipueritiae DSM 14915T	50.65	57.43	56.32	54.73	57.44	53.52	51.85	53.7	50.89	63.57	50.59	63.2	47.26	63.87	62.5	58.19	53.81	52.98	50.99	56.09	63.13	52.75	51.65	54.11	53.44	51.09	50.4	53.11	50.98	63.09	50.77	56	61.26	57.38	61.18	65.8402	65.93	65.54	65.8363	65.78	65.63	65.59	65.43	65.49	65.45	65.48	64.9349	65.5153	66.0692
Roseomonas oryzae KCTC 42542T	52.15	57.14	56.57	55.13	57.36	53.45	51.56	53.21	50.95	63.97	50.4	64.14	48.14	64.75	63.32	58.22	53.5	53.2	51.14	56.2	63.15	53.02	51.75	54.09	53.57	51.38	51.21	53.38	51.02	63.59	51.08	56.21	61.13	57.79	61.62	65.287	65.28	65.09	64.927	64.96	64.91	64.96	65.15	65.23	64.84	64.92	64.5104	64.9132	65.48
Roseomonas rhizosphaerae YW11T	52.52	58.22	56.77	55.05	58.28	53.55	52.21	53.28	50.87	65.16	50.42	65.96	48.58	66.61	64.4	59.55	54.17	53.42	51.29	56.28	64.46	53.34	51.83	53.98	53.74	51.29	50.66	53.54	51.15	64.96	50.98	56.61	63.02	58.09	63.12	66.1625	66.07	65.52	65.9531	65.97	65.72	65.79	65.19	65.6	65.8	65.97	64.7795	65.2199	66.1
Roseomonas vastitatis CPCC 101021T	50.45	57.49	56.69	54.78	57.47	53.82	51.43	52.92	50.89	64.29	50.34	63.6	47.98	64.1	63.11	58.15	53.57	52.93	50.77	55.96	63.33	53	51.62	54.26	53.78	51.22	50.91	53.25	50.8	63.44	50.74	55.91	60.78	57.47	61.29	64.7709	64.89	64.68	64.878	64.79	64.8	64.94	64.96	64.99	64.79	65.07	65.2433	65.1922	66.05
Roseomonas wenyumeiae Z23T	51.56	55.94	55.35	54.25	56.36	52.69	50.75	52.27	50.54	63.24	49.86	62.52	47.65	62.58	61.9	57.34	53.25	52.56	50.12	55.95	63.24	52.36	50.23	53.24	53.12	50.15	50.14	53.17	50.44	62.34	49.65	55.24	60.85	56.78	60.21	65.3	65.46	65.28	65.4	65.17	65.37	65.37	65.03	65.16	65.34	65.53	65.18	65.5	65.67
Roseomonas sp. Z24	51.12	56.82	55.37	53.65	56.88	52.15	50.81	51.88	49.47	63.76	49.02	64.56	47.18	65.21	63	58.15	52.77	52.02	49.89	54.88	63.06	51.94	50.43	52.58	52.34	49.89	49.26	52.14	49.75	63.56	49.58	55.21	61.62	56.69	61.72	65.45	65.61	65.44	65.5	65.54	65.36	65.5	65.22	65.3	65.51	65.6	65.4	65.62	65.8
Roseomonas sp. 18066	49.05	56.09	55.29	53.38	56.07	52.42	50.03	51.52	49.49	62.89	48.94	62.2	46.58	62.7	61.71	56.75	52.17	51.53	49.37	54.56	61.93	51.6	50.22	52.86	52.38	49.82	49.51	51.85	49.4	62.04	49.34	54.51	59.38	56.07	59.89	64.75	64.84	64.45	64.38	64.4	64.43	64.53	64.63	64.32	64.52	64.56	63.41	63.93	65.04
Roseomonas sp. 546	50.16	54.54	53.95	52.85	54.96	51.29	49.35	50.87	49.14	61.84	48.46	61.12	46.25	61.18	60.5	55.94	51.85	51.16	48.72	54.55	61.84	50.96	48.83	51.84	51.72	48.75	48.74	51.77	49.04	60.94	48.25	53.84	59.45	55.38	58.81	64.98	65.12	64.81	64.67	64.69	64.61	64.82	64.67	64.68	64.88	64.7	64.8	65.35	65.2
Roseomonas sp. 1318	49.72	55.42	53.97	52.25	55.48	50.75	49.41	50.48	48.07	62.36	47.62	63.16	45.78	63.81	61.6	56.75	51.37	50.62	48.49	53.48	61.66	50.54	49.03	51.18	50.94	48.49	47.86	50.74	48.35	62.16	48.18	53.81	60.22	55.29	60.32	64.85	65.24	64.7	64.82	64.79	64.73	64.8	64.85	64.81	65.01	64.96	64.16	64.54	64.91
Roseomonas sp. 1311	47.65	54.69	53.89	51.98	54.67	51.02	48.63	50.12	48.09	61.49	47.54	60.8	45.18	61.3	60.31	55.35	50.77	50.13	47.97	53.16	60.53	50.2	48.82	51.46	50.98	48.42	48.11	50.45	48	60.64	47.94	53.11	57.98	54.67	58.49	64.86	65.2	64.75	64.8	64.77	64.72	64.81	64.81	64.7	64.9	64.95	64.31	64.65	65.01
Roseomonas sp. 573	48.76	53.14	52.55	51.45	53.56	49.89	47.95	49.47	47.74	60.44	47.06	59.72	44.85	59.78	59.1	54.54	50.45	49.76	47.32	53.15	60.44	49.56	47.43	50.44	50.32	47.35	47.34	50.37	47.64	59.54	46.85	52.44	58.05	53.98	57.41	64.98	65.12	64.81	64.67	64.69	64.61	64.82	64.67	64.68	64.88	64.7	64.8	65.35	65.2
Roseomonas sp. KE0001	48.32	54.02	52.57	50.85	54.08	49.35	48.01	49.08	46.67	60.96	46.22	61.76	44.38	62.41	60.2	55.35	49.97	49.22	47.09	52.08	60.26	49.14	47.63	49.78	49.54	47.09	46.46	49.34	46.95	60.76	46.78	52.41	58.82	53.89	58.92	63.45	65.88	65.75	65.96	65.98	66.1	65.92	65.82	65.71	65.91	66.29	64.82	64.9	65.94
Rubritepida flocculans DSM 14296T	51.2	57.87	57.47	55.66	58.64	53.54	51.3	52.46	50.56	65.74	50.11	67.8	47.9	69.96	65.53	61.54	53.35	52.72	50.79	55.7	64.56	52.33	50.96	53.77	52.65	50.68	50.66	53.2	51.29	66.65	50.53	56.46	66.8	57.94	76.75	62.52	62.72	62.71	61.37	61.57	62.52	62.51	62.5	62.49	62.48	62.47	62.44	62.79	63.12
Saccharibacter floricola DSM 15669T	55.81	51.01	51.03	50.45	51.02	50.04	50.32	56.67	58.43	48.76	68.29	49.07	51.24	49.45	48.06	48.45	53.14	56.86	62.23	52.26	48.16	56.28	59.25	58.83	53.43	51.69	61.06	57.22	63.81	48.72	68.19	49.95	48.49	50.4	48.67	49.85	50.05	50.04	49.58	49.78	49.85	49.84	49.83	49.82	49.81	49.8	48.52	48.14	49.09
Siccirubricoccus deserti SYSU D8009	51.02	57.8	56.97	54.92	57.86	52.87	50.79	51.9	50.05	74.74	49.62	69.09	47.26	73.29	75.54	59.81	53.13	52.73	50.64	55.78	64.85	52.23	50.85	53.59	52.83	50.36	50.13	52.42	50.27	74.92	50.07	57.43	64.17	57.46	64.87	62.59	62.79	62.78	62.19	62.39	62.79	62.78	62.77	62.76	62.75	62.74	62.94	62.95	63.57
Swaminathania salitolerans NBRC 104436	58.66	52.97	52.94	52.61	53.82	61.25	65.6	51.78	77.86	50.91	59.4	51.45	52.38	50.43	60.32	50.21	51.7	60.32	62.87	54.27	50.5	59.68	69.5	56.85	56.76	67.3	61.88	61.68	58.87	50.77	59.67	51.62	50.72	53.2	50.59	52.39	52.59	52.58	52.17	52.16	52.59	52.58	52.57	52.56	52.55	52.54	50.69	50.8	51.48
Swingsia samuiensis AH83T	57.69	51.47	51.65	51.13	52.45	50.98	60.77	58.86	61.09	49.91	61.43	50.02	52.65	50.35	49.08	49.69	54.43	58.61	70.48	53.39	49.49	58.18	62.68	54.94	54.94	62.46	67.1	59.5	60.28	49.64	61.15	50.94	49.81	51.49	49.74	50.52	50.72	50.71	50.63	50.62	50.72	50.71	50.7	50.69	50.68	50.67	49.89	49.33	50.11
Tanticharoenia sakaeratensis NBRC 103193T	59.24	52.93	52.62	52.51	53.9	51.92	63.95	62.5	62.59	50.54	58.96	51.44	52.19	51.3	50.07	50.57	56.81	61.6	63.09	54.41	50.5	60.3	65.39	57.02	56.99	66.7	61.67	62.97	58.66	50.56	59.09	52.05	50.28	52.71	50.27	52.14	52.34	52.33	52	51.99	52.34	52.33	52.32	52.31	52.3	52.29	50.61	50.63	51.33
[truncated: 52 more columns]

## Sheet: Table S8
		Table S8. Biosynthetic gene clusters detected among the members of genus Roseomonas as annotated by anti-SMASH
		NRPS-Heterobactin	NRPS-Paenibactin	NRPS-Myxochelin	NRPS- Griseoviridin/fijimycin A	NRPS-streptobactin	NRPS qinichelins	NRPS-fuscachelin	NRPS	NRPS-like	RiPP-like	NRPS/T1PKS-cystothiazole A	arylpolene-enterobactin	arylpolene-Xanthomonadin	Arylpolyene- Glycinocin A	Arylpolyene-Lipopolysaccharide	Arylpolene-APE-Vf	arylpolene-paramagnetoquinone	Arylpolene	NAPAA	Betalactone- Fengycin	Betalactone-chejuenolide	Betalactone	Phosphonate/terpene- Phosphinothricintripeptide	Thioamitides-Asukamycin	cyanobactin	TIPKS	T3PKS	T3PKS-rishirilide	T1PKS/NRPS	phosphonate	phenazine	ranthipeptide	ranthipeptide/redox oxalomycin	Lassopeptide	redox-cofactor	hserlactone	terpene-carotenoid	terpene-Malleobactin	Terpene-hydroxyastaxanthin	terpene	RRE containing	LAP	indole
R. gilardii subsp. rosea ATCC BAA-691T		1	0	0	0	0	0	0	0	0	0	0	0	0	0	0	0	0	0	0	1	0	0	1	1	0	1	0	0	0	0	0	0	0	0	0	0	0	0	0	1	0	0	0
R. gilardi subsp. rosea NCTC 13290T		1	0	0	0	0	0	0	0	0	0	0	0	0	0	0	0	0	0	0	1	0	0	1	1	0	1	0	0	0	0	0	0	0	0	0	0	0	0	0	1	0	0	0
Strain U14-5		1	0	0	0	0	0	0	0	0	0	0	0	1	0	0	0	0	0	0	1	0	0	1	1	0	1	0	0	0	0	0	0	0	0	0	0	0	0	0	1	0	0	0
R. mucosa NCTC 13291T		0	1	0	0	0	0	0	0	0	0	0	0	0	0	0	0	0	0	0	1	0	0	1	1	0	1	0	0	0	0	0	0	0	0	0	0	0	0	0	1	0	0	0
R. mucosa ATCC BAA-692T		0	1	0	0	0	0	0	0	0	0	0	0	0	0	0	0	0	0	0	1	0	0	1	1	0	1	0	0	0	0	0	0	0	0	0	0	0	0	0	1	0	0	0
Strain FDAARGOS-658		0	1	0	0	0	0	0	0	0	0	0	0	0	0	0	0	0	0	0	1	0	0	1	1	0	1	0	0	0	0	0	0	0	0	0	0	0	0	0	1	0	0	0
Strain B5		0	1	0	0	0	0	0	0	0	0	0	0	0	0	0	0	0	0	0	1	0	0	1	1	0	1	0	0	0	0	0	0	0	0	0	0	0	0	0	1	0	0	0
Strain DE0006		0	0	0	0	0	0	0	0	0	0	0	0	0	0	0	0	0	0	0	1	0	0	1	1	0	1	0	0	0	0	0	0	0	0	0	0	0	0	0	1	0	0	0
Strain AU37		0	0	1	0	0	0	0	0	0	0	0	0	0	0	0	0	0	0	0	1	0	0	1	1	0	1	0	0	0	0	0	0	0	0	0	0	0	0	0	1	0	0	0
Strain FDAARGOS-362		0	0	1	0	0	0	0	0	0	0	0	0	0	0	0	0	0	0	0	1	0	0	1	1	0	1	0	0	0	0	0	0	0	0	0	0	0	0	0	1	0	0	0
Strain TAS13		0	0	0	0	1	0	0	0	1	0	0	0	0	0	0	0	0	0	0	1	0	0	1	1	0	0	0	0	0	0	0	0	0	0	0	0	0	0	0	0	0	0	0
R. aerilata DSM 19363T		0	0	0	0	0	0	0	0	1	0	0	0	0	1	0	0	0	0	0	0	0	0	1	0	0	1	1	0	0	0	0	0	0	0	1	0	0	0	0	1	0	0	0
Strain S9.3B		0	0	0	0	0	0	0	0	0	0	0	0	1	0	0	0	0	0	0	0	0	0	1	0	0	1	1	0	0	0	0	0	0	0	1	1	1	0	0	1	0	0	0
R. pecuniae N75T		0	0	0	0	0	0	0	0	1	0	0	0	0	0	1	0	0	0	0	1	0	0	1	0	0	1	1	0	0	0	0	0	0	0	1	0	0	0	0	1	0	0	0
R. rosea DSM 14916 T		0	0	1	0	0	0	0	0	0	0	0	0	1	0	0	0	0	0	0	0	0	0	1	0	0	1	1	0	0	0	0	0	0	0	1	0	0	0	0	1	0	0	2
R. vinacea DSM 19362T		0	0	0	0	0	0	0	0	0	0	0	0	0	0	0	1	0	0	0	0	0	0	1	0	0	1	1	0	0	0	0	0	0	0	1	2	0	0	0	2	0	0	0
R. harenae CP101081T		0	0	0	0	0	0	0	0	0	0	0	0	0	0	0	1	0	0	0	0	0	0	1	0	0	1	1	0	0	0	0	0	0	0	1	0	0	0	0	1	0	0	0
Strain KE2513		0	0	0	0	0	0	0	0	1	0	0	0	0	1	0	0	0	0	0	0	0	1	1	0	0	1	1	0	0	0	0	0	0	0	1	1	0	0	0	1	0	0	1
Strain SG15		0	0	0	0	0	0	0	1	0	1	0	0	0	0	0	0	0	1	0	0	0	0	1	0	0	1	1	0	0	0	0	0	0	0	1	0	0	0	0	1	1	0	0
Strain SSH11		0	0	0	0	0	0	0	0	0	0	0	0	0	0	0	0	0	1	0	0	0	0	1	0	0	1	1	0	0	0	0	0	0	0	1	0	0	0	0	1	0	0	0
R. stagni DSM 19981T		0	0	0	0	0	0	0	0	0	0	0	0	0	0	0	0	0	0	0	0	0	0	0	0	0	2	1	0	1	0	0	0	0	0	0	0	0	0	0	2	0	0	0
R. algicola PeD5 T		0	0	0	0	0	0	0	0	0	0	0	0	0	0	0	0	0	0	0	0	0	0	0	0	0	1	3	0	1	0	0	0	0	1	0	0	0	0	0	3	0	0	0
R. bella CQN31T		0	0	0	0	0	0	0	0	0	0	0	0	0	0	0	0	0	0	0	0	0	0	0	0	0	1	1	0	0	1	0	0	0	0	1	0	0	0	0	3	0	0	0
R. frigidaquae JCM 15073T		0	0	0	0	0	0	0	1	1	0	0	0	1	0	0	0	0	1	0	0	0	1	0	0	0	1	1	0	0	0	0	0	0	0	1	0	0	0	0	2	0	0	0
R. selenitidurans BU-1T		0	0	0	0	0	0	0	0	1	0	0	0	0	0	0	0	0	0	0	0	0	1	0	0	0	1	1	0	0	0	0	0	0	0	0	0	0	0	0	2	0	0	0
Strain JCM		0	0	0	0	0	0	0	1	1	0	0	0	1	0	0	0	0	0	0	0	0	1	0	0	0	1	1	0	0	0	0	0	0	0	1	0	0	0	0	3	0	0	0
Strain AR75		0	0	0	0	0	0	0	0	0	0	0	0	0	0	0	0	0	0	0	0	0	0	0	0	0	1	1	0	0	0	0	0	0	0	1	0	0	0	0	2	0	1	0
Strain SYSU M41301		0	0	0	0	0	0	0	0	1	0	1	0	0	0	0	0	0	0	0	0	0	0	0	0	0	2	1	0	0	0	0	0	0	0	0	0	0	0	0	2	0	0	0
R.arctica LMG 28251T		0	0	0	0	0	0	0	0	0	0	1	0	0	0	0	0	0	1	0	0	0	0	0	0	0	0	1	0	0	0	0	0	0	0	1	0	0	0	0	3	0	0	0
R. hellenica LMG 31523T		0	0	0	0	0	0	0	4	1	0	1	0	0	0	0	0	0	1	0	0	0	1	1	0	0	0	0	0	0	0	1	0	0	0	1	0	0	0	0	3	0	0	0
R. hellenica LMG 31524T		0	0	0	0	0	0	0	6	0	0	1	0	0	0	0	0	0	1	0	0	0	1	1	0	0	0	0	0	0	0	1	0	0	0	1	0	0	0	1	1	0	0	0
R. oryzicola LMG 31161T		0	0	0	0	0	0	0	0	1	0	0	0	1	0	0	0	0	0	0	0	0	0	0	0	0	0	0	0	0	1	0	0	0	0	0	0	1	0	0	2	0	0	0
R. oryzicola KCTC 22478T		0	0	0	0	0	0	0	0	1	0	0	0	1	0	0	0	0	0	0	0	0	0	1	0	0	1	0	0	0	1	0	0	0	0	0	0	1	0	0	2	0	0	0
R. alkaliterrae DSM 25895 T		0	0	0	0	0	0	0	0	1	0	0	0	1	0	0	0	0	0	0	0	0	0	0	0	0	1	0	0	0	0	0	0	0	0	0	0	0	0	0	3	0	0	0
R. alkaliterrae LMG 31230T		0	0	0	0	0	0	0	0	1	0	0	0	0	0	0	0	0	1	0	0	0	0	0	0	0	0	0	0	0	0	0	0	0	0	0	0	0	0	0	2	0	0	0
R. lacus CGMCC 1.3617T		0	0	0	0	0	0	0	0	0	0	0	0	0	0	0	1	0	0	0	0	0	0	1	0	0	1	1	0	0	0	0	0	0	0	1	0	0	0	0	1	0	0	0
R. eburnea LMG 31228T		0	0	0	0	0	0	0	0	2	1	0	0	1	0	0	0	0	0	0	0	0	1	0	0	0	1	0	0	0	0	0	0	0	0	0	0	0	0	0	1	0	0	0
R. terrae LMG 31159T		0	0	0	0	0	0	0	0	0	0	1	0	0	0	0	0	0	1	0	0	0	1	0	0	0	1	0	0	0	1	0	0	0	0	1	0	0	0	0	2	0	0	0
R. soli LMG 31231T		0	0	0	0	0	1	0	0	1	0	0	0	1	0	0	0	0	0	0	0	0	0	0	0	0	1	0	0	0	0	0	0	0	0	1	0	0	0	0	1	0	0	0
Strain HF4		0	0	0	0	0	0	0	0	0	0	0	0	0	0	0	0	0	0	0	0	0	1	0	0	0	1	1	0	0	0	0	0	0	0	0	0	0	0	0	0	0	0	0
Strain MO17		0	0	0	0	0	0	0	0	1	0	0	0	0	0	0	0	0	1	0	0	0	0	0	0	0	0	0	0	0	0	0	0	0	0	1	0	0	0	0	2	0	0	0
Strain PWR1		0	0	0	0	0	0	0	0	0	0	0	0	0	0	0	0	0	1	0	0	0	0	0	0	0	0	0	0	0	0	0	0	0	0	1	0	0	0	0	3	0	0	0
Strain OP-27		0	0	0	0	0	0	0	0	1	0	0	0	0	0	0	0	0	1	0	0	0	0	0	0	0	0	0	0	0	1	0	0	0	0	1	0	0	0	0	2	0	0	0
R. deserti M3T		0	0	0	1	0	0	0	0	1	2	0	0	0	0	0	0	0	0	0	0	0	0	0	0	0	2	0	0	0	0	0	0	0	0	1	0	0	0	0	2	0	0	0
R. aerophila NBRC 108923T		0	0	0	0	0	0	0	1	1	0	0	0	0	0	1	0	0	0	1	0	0	1	0	0	0	0	0	0	0	0	0	0	0	0	0	0	0	0	0	1	0	0	0
Strain JR1/69-1-13		0	0	0	0	0	0	0	0	0	0	0	0	0	0	0	0	0	0	0	0	0	0	0	0	0	0	0	0	0	0	0	0	0	0	0	0	0	0	0	0	0	0	0
R. cervicalis ATCC 49957 T		0	0	0	0	0	0	0	1	0	5	0	0	0	0	0	0	0	0	0	0	0	0	0	0	0	0	0	0	0	0	0	0	0	0	0	0	0	0	0	1	0	0	0
R. coralli M0104T		0	0	0	0	0	0	0	1	1	1	0	0	1	0	0	0	0	0	0	0	0	0	1	0	0	1	0	0	0	0	0	0	0	0	1	0	0	0	0	1	0	0	0
R. ludipueritiae DSM 14915 T		0	0	0	0	0	0	0	0	0	0	0	0	0	0	0	0	0	1	0	0	0	2	0	0	0	0	1	0	0	0	0	0	0	0	0	0	2	1	0	0	0	0	0
R. oryzae KCTC 42542 T		0	0	0	0	0	0	0	0	1	0	0	1	0	0	0	0	0	0	0	0	0	0	1	0	1	1	0	0	0	0	0	0	0	0	1	0	0	0	0	0	0	0	0
R. rhizosphaerae YW11T		0	0	0	0	0	0	0	1	0	0	0	0	0	0	0	0	0	0	0	0	0	1	0	0	0	1	0	0	0	0	0	1	0	0	0	0	0	0	0	1	0	0	0
R. vastitatis CPCC 101021T		0	0	0	0	0	0	0	0	1	0	0	0	1	0	0	0	0	0	0	0	0	1	0	0	0	2	1	0	0	0	1	0	0	0	1	0	0	0	0	2	0	0	0
R. wenyumeiae Z23T		0	0	0	0	1	0	0	0	0	0	1	0	1	0	0	0	0	0	0	0	0	3	0	0	0	1	1	0	0	0	1	0	0	0	0	0	1	1	0	0	0	0	0
Strain Z24		0	0	1	0	0	0	0	5	1	0	0	0	0	0	1	0	0	0	0	0	0	1	0	0	0	1	0	1	0	0	0	1	0	0	0	0	2	1	0	2	0	0	0
Strain 18066		0	0	0	0	0	0	0	1	1	3	2	0	0	0	0	0	0	1	0	0	0	0	0	0	0	1	0	0	0	0	0	0	0	0	1	0	0	0	0	2	0	0	0
Strain 546		0	0	0	0	0	0	0	0	0	0	0	0	1	0	0	0	0	0	0	0	0	0	0	0	0	0	1	0	0	0	0	0	0	0	1	0	1	0	0	1	0	0	0
Strain 1311		0	0	1	0	0	0	0	0	0	0	0	0	0	0	0	0	0	0	0	0	0	0	1	0	0	1	1	0	0	0	0	1	0	0	0	0	0	0	0	1	0	0	0
Strain 1318		0	0	1	0	0	0	0	0	0	0	0	0	0	0	0	0	0	0	0	0	0	0	1	0	0	1	0	1	0	0	0	0	1	0	0	0	0	0	1	1	0	0	0
Strain 573		0	0	0	0	0	0	0	0	0	0	0	0	1	0	0	0	0	0	0	0	0	0	0	0	0	1	1	0	0	0	0	0	0	0	1	0	1	0	0	1	0	0	0
Strain KE0001		0	0	0	0	0	0	1	0	1	0	0	0	0	0	0	0	1	0	0	0	0	0	0	0	0	1	0	0	0	0	0	0	0	0	1	0	0	1	0	1	0	0	0

## Sheet: Table S9
	Table S9. Unique clusters belonging to each group of the genus Roseomonas
cluster no.	Representative function	Group I (n=11)	Group II (n=9)	Group III (n=8)	Group V (n=3)	Group VI (n=12)	Group VII (n=17)
cluster5206	Membrane alanine aminopeptidase N (EC 3.4.11.2)	⎯	⎯	⎯	⎯	⎯	+
cluster5335	hypothetical protein	⎯	⎯	⎯	⎯	⎯	+
cluster5419	Glycosyltransferase	⎯	⎯	⎯	⎯	⎯	+
cluster5540	Tripeptide aminopeptidase (EC 3.4.11.4)	⎯	⎯	⎯	⎯	⎯	+
cluster5542	hypothetical protein	⎯	⎯	⎯	⎯	⎯	+
cluster5544	hypothetical protein	⎯	⎯	⎯	⎯	⎯	+
cluster5547	Inner membrane protein YccF	⎯	⎯	⎯	⎯	⎯	+
cluster5548	diguanylate cyclase/phosphodiesterase (GGDEF & EAL domains) with PAS/PAC sensor(s)	⎯	⎯	⎯	⎯	⎯	+
cluster5549	Two-component transcriptional response regulator, LuxR family	⎯	⎯	⎯	⎯	⎯	+
cluster5550	diguanylate cyclase/phosphodiesterase (GGDEF & EAL domains) with PAS/PAC sensor(s)	⎯	⎯	⎯	⎯	⎯	+
cluster5552	hypothetical protein	⎯	⎯	⎯	⎯	⎯	+
cluster5553	hypothetical protein	⎯	⎯	⎯	⎯	⎯	+
cluster5557	D-3-phosphoglycerate dehydrogenase (EC 1.1.1.95)	⎯	⎯	⎯	⎯	⎯	+
cluster5558	hypothetical protein	⎯	⎯	⎯	⎯	⎯	+
cluster5562	hypothetical protein	⎯	⎯	⎯	⎯	⎯	+
cluster5565	putative chlorohydrolase	⎯	⎯	⎯	⎯	⎯	+
cluster5413	Exodeoxyribonuclease VII large subunit (EC 3.1.11.6)	⎯	⎯	⎯	⎯	+	⎯
cluster5693	dolichol-p-glucose synthetase, (glycosyltransferase)	⎯	⎯	⎯	⎯	+	⎯
cluster5722	Dienelactone hydrolase family protein	⎯	⎯	⎯	⎯	+	⎯
cluster5745	hypothetical protein	⎯	⎯	⎯	⎯	+	⎯
cluster5755	hypothetical protein	⎯	⎯	⎯	⎯	+	⎯
cluster5758	hypothetical protein	⎯	⎯	⎯	⎯	+	⎯
cluster5768	Alkaline phosphatase (EC 3.1.3.1)	⎯	⎯	⎯	⎯	+	⎯
cluster5771	Succinyl-CoA:3-ketoacid-coenzyme A transferase subunit A (EC 2.8.3.5)	⎯	⎯	⎯	⎯	+	⎯
cluster5772	Succinyl-CoA:3-ketoacid-coenzyme A transferase subunit B (EC 2.8.3.5)	⎯	⎯	⎯	⎯	+	⎯
cluster5779	hypothetical protein	⎯	⎯	⎯	⎯	+	⎯
cluster5785	Predicted redox protein, regulator of disulfide bond formation	⎯	⎯	⎯	⎯	+	⎯
cluster5786	Oxidoreductase, short-chain dehydrogenase/reductase family	⎯	⎯	⎯	⎯	+	⎯
cluster5787	Succinate dehydrogenase flavoprotein subunit (EC 1.3.5.1)	⎯	⎯	⎯	⎯	+	⎯
cluster5791	Outer membrane lipoprotein omp16 precursor	⎯	⎯	⎯	⎯	+	⎯
cluster5810	hypothetical protein	⎯	⎯	⎯	⎯	+	⎯
cluster5812	tRNA (adenine(37)-N6)-methyltransferase	⎯	⎯	⎯	⎯	+	⎯
cluster5820	Predicted ATPase with chaperone activity, associated with Flp pilus assembly	⎯	⎯	⎯	⎯	+	⎯
cluster5828	Enoyl-CoA hydratase (EC 4.2.1.17)	⎯	⎯	⎯	⎯	+	⎯
cluster5848	cAMP-binding proteins - catabolite gene activator and regulatory subunit of cAMP-dependent protein kinases	⎯	⎯	⎯	⎯	+	⎯
cluster5852	RND efflux system, membrane fusion protein CmeA	⎯	⎯	⎯	⎯	+	⎯
cluster5855	hypothetical protein	⎯	⎯	⎯	⎯	+	⎯
cluster5856	COG4339 metal-dependent phosphohydrolase, HD superfamily	⎯	⎯	⎯	⎯	+	⎯
cluster5857	BUG/TctC family periplasmic protein	⎯	⎯	⎯	⎯	+	⎯
cluster5863	BUG/TctC family periplasmic protein	⎯	⎯	⎯	⎯	+	⎯
cluster5869	Oxidoreductase, short-chain dehydrogenase/reductase family	⎯	⎯	⎯	⎯	+	⎯
cluster5873	Polysaccharide biosynthesis protein WlaX	⎯	⎯	⎯	⎯	+	⎯
cluster5875	ATPase associated with various cellular activities, AAA_5	⎯	⎯	⎯	⎯	+	⎯
cluster5876	Thioredoxin reductase (EC 1.8.1.9)	⎯	⎯	⎯	⎯	+	⎯
cluster5886	hypothetical protein	⎯	⎯	⎯	⎯	+	⎯
cluster5888	D-2-hydroxyglutarate dehydrogenase (EC 1.1.99.2)	⎯	⎯	⎯	⎯	+	⎯
cluster5890	hypothetical protein	⎯	⎯	⎯	⎯	+	⎯
cluster6091	O-antigen biosynthesis protein rfbC	⎯	⎯	+	⎯	⎯	⎯
cluster6580	BUG/TctC family periplasmic protein	⎯	⎯	+	⎯	⎯	⎯
cluster6646	Thiamin ABC transporter, ATPase component	⎯	⎯	+	⎯	⎯	⎯
cluster7335	Transcriptional regulator, IclR family	⎯	⎯	+	⎯	⎯	⎯
cluster7348	Putative Rieske (2Fe-2S) family oxidoreductase, large subunit	⎯	⎯	+	⎯	⎯	⎯
cluster7407	hypothetical protein	⎯	⎯	+	⎯	⎯	⎯
cluster7427	hypothetical protein	⎯	⎯	+	⎯	⎯	⎯
cluster7453	hypothetical protein	⎯	⎯	+	⎯	⎯	⎯
cluster7465	hypothetical protein	⎯	⎯	+	⎯	⎯	⎯
cluster7471	hypothetical protein	⎯	⎯	+	⎯	⎯	⎯
cluster7536	hypothetical protein	⎯	⎯	+	⎯	⎯	⎯
cluster7582	Sarcosine oxidase gamma subunit (EC 1.5.3.1)	⎯	⎯	+	⎯	⎯	⎯
cluster7591	hypothetical protein	⎯	⎯	+	⎯	⎯	⎯
cluster7646	Rrf2 family transcriptional regulator, group III	⎯	⎯	+	⎯	⎯	⎯
cluster7671	3',5'-cyclic-nucleotide phosphodiesterase (EC 3.1.4.17)	⎯	⎯	+	⎯	⎯	⎯
cluster7678	hypothetical protein	⎯	⎯	+	⎯	⎯	⎯
cluster7682	hypothetical protein	⎯	⎯	+	⎯	⎯	⎯
cluster7747	NAD(P)H oxidoreductase YrkL @ Putative NADPH-quinone reductase (modulator of drug activity B) @ Flavodoxin 2	⎯	⎯	+	⎯	⎯	⎯
cluster7789	hypothetical protein	⎯	⎯	+	⎯	⎯	⎯
cluster7792	hypothetical protein	⎯	⎯	+	⎯	⎯	⎯
cluster7898	putative 2-pyrone-4,6-dicarboxylic acid hydrolase	⎯	⎯	+	⎯	⎯	⎯
cluster7899	hypothetical protein	⎯	⎯	+	⎯	⎯	⎯
cluster7901	Spermidine/putrescine import ABC transporter substrate-binding protein PotD (TC 3.A.1.11.1)	⎯	⎯	+	⎯	⎯	⎯
cluster7906	hypothetical protein	⎯	⎯	+	⎯	⎯	⎯
cluster7908	N-acetylmuramoyl-L-alanine amidase (EC 3.5.1.28)	⎯	⎯	+	⎯	⎯	⎯
cluster7910	Aspartyl-tRNA(Asn) amidotransferase subunit A (EC 6.3.5.6) @ Glutamyl-tRNA(Gln) amidotransferase subunit A (EC 6.3.5.7)	⎯	⎯	+	⎯	⎯	⎯
cluster7911	hypothetical protein	⎯	⎯	+	⎯	⎯	⎯
cluster7914	3-ketoacyl-CoA thiolase (EC 2.3.1.16) @ Acetyl-CoA acetyltransferase (EC 2.3.1.9)	⎯	⎯	+	⎯	⎯	⎯
cluster7915	putative 4-hydroxybenzoyl-CoA thioesterase (EC 3.1.2.23)	⎯	⎯	+	⎯	⎯	⎯
cluster7916	hypothetical protein	⎯	⎯	+	⎯	⎯	⎯
cluster7919	hypothetical protein	⎯	⎯	+	⎯	⎯	⎯
cluster7921	hypothetical protein	⎯	⎯	+	⎯	⎯	⎯
cluster7922	SAM-dependent methyltransferase	⎯	⎯	+	⎯	⎯	⎯
cluster7923	COG1720: Uncharacterized conserved protein	⎯	⎯	+	⎯	⎯	⎯
cluster7924	hypothetical protein	⎯	⎯	+	⎯	⎯	⎯
cluster7926	hypothetical protein	⎯	⎯	+	⎯	⎯	⎯
cluster7928	hypothetical protein	⎯	⎯	+	⎯	⎯	⎯
cluster7930	hypothetical protein	⎯	⎯	+	⎯	⎯	⎯
cluster7931	hypothetical protein	⎯	⎯	+	⎯	⎯	⎯
cluster7932	hypothetical protein	⎯	⎯	+	⎯	⎯	⎯
cluster7935	hypothetical protein	⎯	⎯	+	⎯	⎯	⎯
cluster7937	Oligopeptide ABC transporter, ATP-binding protein OppF (TC 3.A.1.5.1)	⎯	⎯	+	⎯	⎯	⎯
cluster7938	Oligopeptide ABC transporter, ATP-binding protein OppD (TC 3.A.1.5.1)	⎯	⎯	+	⎯	⎯	⎯
cluster7939	ABC transporter, permease protein 2 (cluster 5, nickel/peptides/opines)	⎯	⎯	+	⎯	⎯	⎯
cluster7940	Dipeptide transport system permease protein DppB (TC 3.A.1.5.2)	⎯	⎯	+	⎯	⎯	⎯
cluster7941	ABC transporter, substrate-binding protein (cluster 5, nickel/peptides/opines)	⎯	⎯	+	⎯	⎯	⎯
cluster7944	hypothetical protein	⎯	⎯	+	⎯	⎯	⎯
cluster7945	hypothetical protein	⎯	⎯	+	⎯	⎯	⎯
cluster7946	hypothetical protein	⎯	⎯	+	⎯	⎯	⎯
cluster7947	hypothetical protein	⎯	⎯	+	⎯	⎯	⎯
cluster7948	hypothetical protein	⎯	⎯	+	⎯	⎯	⎯
cluster7949	Two-component system sensor histidine kinase	⎯	⎯	+	⎯	⎯	⎯
cluster7950	hypothetical protein	⎯	⎯	+	⎯	⎯	⎯
cluster7954	hypothetical protein	⎯	⎯	+	⎯	⎯	⎯
cluster7963	BUG/TctC family periplasmic protein	⎯	⎯	+	⎯	⎯	⎯
cluster7964	hypothetical protein	⎯	⎯	+	⎯	⎯	⎯
cluster7965	hypothetical protein	⎯	⎯	+	⎯	⎯	⎯
cluster7966	diguanylate cyclase/phosphodiesterase (GGDEF & EAL domains) with PAS/PAC sensor(s)	⎯	⎯	+	⎯	⎯	⎯
cluster7968	Dihydrodipicolinate synthase family	⎯	⎯	+	⎯	⎯	⎯
cluster7970	Tricarboxylate transport protein TctC	⎯	⎯	+	⎯	⎯	⎯
cluster7974	hypothetical protein	⎯	⎯	+	⎯	⎯	⎯
cluster7975	hypothetical protein	⎯	⎯	+	⎯	⎯	⎯
cluster7980	FAD/FMN-containing dehydrogenase	⎯	⎯	+	⎯	⎯	⎯
cluster7981	polysaccharide deacetylase	⎯	⎯	+	⎯	⎯	⎯
cluster7982	hypothetical protein	⎯	⎯	+	⎯	⎯	⎯
cluster7991	hypothetical protein	⎯	⎯	+	⎯	⎯	⎯
cluster7992	hypothetical protein	⎯	⎯	+	⎯	⎯	⎯
cluster7993	ABC transporter, permease protein 1 (cluster 1, maltose/g3p/polyamine/iron) / ABC transporter, permease protein 2 (cluster 1, maltose/g3p/polyamine/iron)	⎯	⎯	+	⎯	⎯	⎯
cluster7994	N-methylhydantoinase A (EC 3.5.2.14)	⎯	⎯	+	⎯	⎯	⎯
cluster7995	N-methylhydantoinase B (EC 3.5.2.14)	⎯	⎯	+	⎯	⎯	⎯
cluster7996	hypothetical protein	⎯	⎯	+	⎯	⎯	⎯
cluster7997	Oligopeptide ABC transporter, periplasmic oligopeptide-binding protein OppA (TC 3.A.1.5.1)	⎯	⎯	+	⎯	⎯	⎯
cluster7998	5-hydroxyisourate hydrolase (EC 3.5.2.17)	⎯	⎯	+	⎯	⎯	⎯
cluster7999	hypothetical protein	⎯	⎯	+	⎯	⎯	⎯
cluster8000	hypothetical protein	⎯	⎯	+	⎯	⎯	⎯
cluster8002	cytidine/deoxycytidylate deaminase family protein	⎯	⎯	+	⎯	⎯	⎯
cluster8003	hypothetical protein	⎯	⎯	+	⎯	⎯	⎯
cluster8004	hypothetical protein	⎯	⎯	+	⎯	⎯	⎯
cluster8010	hypothetical protein	⎯	⎯	+	⎯	⎯	⎯
cluster8011	hypothetical protein	⎯	⎯	+	⎯	⎯	⎯
cluster4555	hypothetical protein	⎯	+	⎯	⎯	⎯	⎯
cluster6675	hypothetical protein	⎯	+	⎯	⎯	⎯	⎯
cluster7226	hypothetical protein	⎯	+	⎯	⎯	⎯	⎯
cluster7239	hypothetical protein	⎯	+	⎯	⎯	⎯	⎯
cluster7241	hypothetical protein	⎯	+	⎯	⎯	⎯	⎯
cluster7385	hypothetical protein	⎯	+	⎯	⎯	⎯	⎯
cluster7417	hypothetical protein	⎯	+	⎯	⎯	⎯	⎯
cluster7420	hypothetical protein	⎯	+	⎯	⎯	⎯	⎯
cluster7424	hypothetical protein	⎯	+	⎯	⎯	⎯	⎯
cluster7472	hypothetical protein	⎯	+	⎯	⎯	⎯	⎯
cluster7662	hypothetical protein	⎯	+	⎯	⎯	⎯	⎯
cluster7692	Multidomain signal transduction protein including CheB-like methylesterase, CheR-like methyltransferase and BaeS-like histidine kinase	⎯	+	⎯	⎯	⎯	⎯
cluster7696	Permease of the drug/metabolite transporter (DMT) superfamily	⎯	+	⎯	⎯	⎯	⎯
cluster7967	diguanylate cyclase/phosphodiesterase (GGDEF & EAL domains) with PAS/PAC sensor(s)	⎯	+	⎯	⎯	⎯	⎯
cluster8055	hypothetical protein	⎯	+	⎯	⎯	⎯	⎯
cluster8089	hypothetical protein	⎯	+	⎯	⎯	⎯	⎯
cluster8097	hypothetical protein	⎯	+	⎯	⎯	⎯	⎯
cluster8098	hypothetical protein	⎯	+	⎯	⎯	⎯	⎯
cluster8101	Chemotaxis protein methyltransferase CheR (EC 2.1.1.80)	⎯	+	⎯	⎯	⎯	⎯
cluster8102	hypothetical protein	⎯	+	⎯	⎯	⎯	⎯
cluster8103	hypothetical protein	⎯	+	⎯	⎯	⎯	⎯
cluster8104	hypothetical protein	⎯	+	⎯	⎯	⎯	⎯
cluster8105	hypothetical protein	⎯	+	⎯	⎯	⎯	⎯
cluster8107	Dihydroxy-acid dehydratase (EC 4.2.1.9)	⎯	+	⎯	⎯	⎯	⎯
cluster8108	hypothetical protein	⎯	+	⎯	⎯	⎯	⎯
cluster8109	hypothetical protein	⎯	+	⎯	⎯	⎯	⎯
cluster8110	hypothetical protein	⎯	+	⎯	⎯	⎯	⎯
cluster8111	hypothetical protein	⎯	+	⎯	⎯	⎯	⎯
cluster8112	hypothetical protein	⎯	+	⎯	⎯	⎯	⎯
cluster8113	Phytochrome, two-component sensor histidine kinase (EC 2.7.3.-)	⎯	+	⎯	⎯	⎯	⎯
cluster8114	hypothetical protein	⎯	+	⎯	⎯	⎯	⎯
cluster8115	hypothetical protein	⎯	+	⎯	⎯	⎯	⎯
cluster8116	hypothetical protein	⎯	+	⎯	⎯	⎯	⎯
cluster8117	hypothetical protein	⎯	+	⎯	⎯	⎯	⎯
cluster8118	hypothetical protein	⎯	+	⎯	⎯	⎯	⎯
cluster8119	hypothetical protein	⎯	+	⎯	⎯	⎯	⎯
cluster8120	hypothetical protein	⎯	+	⎯	⎯	⎯	⎯
cluster8121	Outer membrane protein A precursor	⎯	+	⎯	⎯	⎯	⎯
cluster8122	hypothetical protein	⎯	+	⎯	⎯	⎯	⎯
cluster8123	hypothetical protein	⎯	+	⎯	⎯	⎯	⎯
cluster8124	Chaperone protein DnaJ	⎯	+	⎯	⎯	⎯	⎯
cluster8129	hypothetical protein	⎯	+	⎯	⎯	⎯	⎯
cluster8132	hypothetical protein	⎯	+	⎯	⎯	⎯	⎯
cluster8133	hypothetical protein	⎯	+	⎯	⎯	⎯	⎯
cluster8134	hypothetical protein	⎯	+	⎯	⎯	⎯	⎯
cluster8135	hypothetical protein	⎯	+	⎯	⎯	⎯	⎯
cluster8136	hypothetical protein	⎯	+	⎯	⎯	⎯	⎯
cluster8137	hypothetical protein	⎯	+	⎯	⎯	⎯	⎯
cluster8138	hypothetical protein	⎯	+	⎯	⎯	⎯	⎯
cluster8139	Tripartite tricarboxylate transporter TctC family	⎯	+	⎯	⎯	⎯	⎯
cluster8140	hypothetical protein	⎯	+	⎯	⎯	⎯	⎯
cluster8141	Putrescine transport ATP-binding protein PotA (TC 3.A.1.11.1)	⎯	+	⎯	⎯	⎯	⎯
cluster8142	hypothetical protein	⎯	+	⎯	⎯	⎯	⎯
cluster8143	hypothetical protein	⎯	+	⎯	⎯	⎯	⎯
cluster8147	hypothetical protein	⎯	+	⎯	⎯	⎯	⎯
cluster8148	hypothetical protein	⎯	+	⎯	⎯	⎯	⎯
cluster8149	hypothetical protein	+	⎯	⎯	⎯	⎯	⎯
cluster8150	hypothetical protein	+	⎯	⎯	⎯	⎯	⎯
cluster8238	hypothetical protein	+	⎯	⎯	⎯	⎯	⎯
cluster8239	hypothetical protein	+	⎯	⎯	⎯	⎯	⎯
cluster8240	hypothetical protein	+	⎯	⎯	⎯	⎯	⎯
cluster8243	hypothetical protein	+	⎯	⎯	⎯	⎯	⎯
cluster8244	FIG026291: Hypothetical periplasmic protein	+	⎯	⎯	⎯	⎯	⎯
cluster8245	Alpha-D-ribose 1-methylphosphonate 5-triphosphate diphosphatase (EC 3.6.1.63)	+	⎯	⎯	⎯	⎯	⎯
cluster8247	hypothetical protein	+	⎯	⎯	⎯	⎯	⎯
cluster8248	Methionine ABC transporter substrate-binding protein	+	⎯	⎯	⎯	⎯	⎯
cluster8249	hypothetical protein	+	⎯	⎯	⎯	⎯	⎯
cluster8250	hypothetical protein	+	⎯	⎯	⎯	⎯	⎯
cluster8252	Alcohol dehydrogenase (EC 1.1.1.1)	+	⎯	⎯	⎯	⎯	⎯
cluster8253	Proton/glutamate symport protein @ Sodium/glutamate symport protein	+	⎯	⎯	⎯	⎯	⎯
cluster8254	Cytochrome B561	+	⎯	⎯	⎯	⎯	⎯
cluster8255	hypothetical protein	+	⎯	⎯	⎯	⎯	⎯
cluster8258	L-lactate permease	+	⎯	⎯	⎯	⎯	⎯
cluster8262	hypothetical protein	+	⎯	⎯	⎯	⎯	⎯
cluster8266	hypothetical protein	+	⎯	⎯	⎯	⎯	⎯
cluster8268	hypothetical protein	+	⎯	⎯	⎯	⎯	⎯
cluster8269	hypothetical protein	+	⎯	⎯	⎯	⎯	⎯
cluster8271	Surface antigen	+	⎯	⎯	⎯	⎯	⎯
cluster8272	Phosphogluconate dehydratase (EC 4.2.1.12)	+	⎯	⎯	⎯	⎯	⎯
cluster8273	hypothetical protein	+	⎯	⎯	⎯	⎯	⎯
cluster8274	hypothetical protein	+	⎯	⎯	⎯	⎯	⎯
cluster8275	hypothetical protein	+	⎯	⎯	⎯	⎯	⎯
cluster8276	hypothetical protein	+	⎯	⎯	⎯	⎯	⎯
cluster8277	hypothetical protein	+	⎯	⎯	⎯	⎯	⎯
cluster8278	Ferredoxin--NADP(+) reductase, actinobacterial (eukaryote-like) type (EC 1.18.1.2)	+	⎯	⎯	⎯	⎯	⎯
cluster8279	Hypothetical flavoprotein YqcA (clustered with tRNA pseudouridine synthase C)	+	⎯	⎯	⎯	⎯	⎯
cluster8280	Oligopeptide ABC transporter, ATP-binding protein OppF (TC 3.A.1.5.1)	+	⎯	⎯	⎯	⎯	⎯
cluster8281	Oligopeptide ABC transporter, ATP-binding protein OppD (TC 3.A.1.5.1)	+	⎯	⎯	⎯	⎯	⎯
cluster8282	Dipeptide ABC transporter, permease protein DppC (TC 3.A.1.5.2)	+	⎯	⎯	⎯	⎯	⎯
cluster8283	ABC transporter, permease protein 1 (cluster 5, nickel/peptides/opines)	+	⎯	⎯	⎯	⎯	⎯
cluster8284	ABC transporter, substrate-binding protein (cluster 5, nickel/peptides/opines)	+	⎯	⎯	⎯	⎯	⎯
cluster8285	Capsular polysaccharide biosynthesis protein	+	⎯	⎯	⎯	⎯	⎯
cluster8286	Capsular polysaccharide biosynthesis protein	+	⎯	⎯	⎯	⎯	⎯
cluster8287	hypothetical protein	+	⎯	⎯	⎯	⎯	⎯
cluster8289	hypothetical protein	+	⎯	⎯	⎯	⎯	⎯
cluster8290	hypothetical protein	+	⎯	⎯	⎯	⎯	⎯
cluster8291	hypothetical protein	+	⎯	⎯	⎯	⎯	⎯
cluster8292	Polygalacturonase (EC 3.2.1.15)	+	⎯	⎯	⎯	⎯	⎯
cluster8294	hypothetical protein	+	⎯	⎯	⎯	⎯	⎯
cluster8295	hypothetical protein	+	⎯	⎯	⎯	⎯	⎯
cluster8296	hypothetical protein	+	⎯	⎯	⎯	⎯	⎯
cluster8298	hypothetical protein	+	⎯	⎯	⎯	⎯	⎯
cluster8299	hypothetical protein	+	⎯	⎯	⎯	⎯	⎯
cluster8303	putative esterase	+	⎯	⎯	⎯	⎯	⎯
cluster8305	ATP-dependent DNA ligase (EC 6.5.1.1) clustered with Ku protein, LigD	+	⎯	⎯	⎯	⎯	⎯
cluster8309	hypothetical protein	+	⎯	⎯	⎯	⎯	⎯
cluster8310	hypothetical protein	+	⎯	⎯	⎯	⎯	⎯
cluster8318	hypothetical protein	+	⎯	⎯	⎯	⎯	⎯
cluster8319	hypothetical protein	+	⎯	⎯	⎯	⎯	⎯
cluster8320	hypothetical protein	+	⎯	⎯	⎯	⎯	⎯
cluster8321	hypothetical protein	+	⎯	⎯	⎯	⎯	⎯
cluster8322	Multidrug resistance transporter, Bcr/CflA family	+	⎯	⎯	⎯	⎯	⎯
cluster8324	hypothetical protein	+	⎯	⎯	⎯	⎯	⎯
cluster8325	hypothetical protein	+	⎯	⎯	⎯	⎯	⎯
cluster8326	Probable signal peptide protein	+	⎯	⎯	⎯	⎯	⎯
cluster8327	Inosine-uridine preferring nucleoside hydrolase (EC 3.2.2.1)	+	⎯	⎯	⎯	⎯	⎯
cluster8329	hypothetical protein	+	⎯	⎯	⎯	⎯	⎯
cluster8331	hypothetical protein	+	⎯	⎯	⎯	⎯	⎯
cluster8332	hypothetical protein	+	⎯	⎯	⎯	⎯	⎯
cluster8334	hypothetical protein	+	⎯	⎯	⎯	⎯	⎯
cluster8336	Alkanesulfonate ABC transporter substrate-binding protein SsuA	+	⎯	⎯	⎯	⎯	⎯
cluster8337	hypothetical protein	+	⎯	⎯	⎯	⎯	⎯
cluster8338	FMNH2-dependent alkanesulfonate monooxygenase (EC 1.14.14.5)	+	⎯	⎯	⎯	⎯	⎯
cluster8339	hypothetical protein	+	⎯	⎯	⎯	⎯	⎯
cluster8341	hypothetical protein	+	⎯	⎯	⎯	⎯	⎯
cluster8342	hypothetical protein	+	⎯	⎯	⎯	⎯	⎯
cluster8343	diguanylate cyclase/phosphodiesterase (GGDEF & EAL domains) with PAS/PAC sensor(s)	+	⎯	⎯	⎯	⎯	⎯
cluster8344	hypothetical protein	+	⎯	⎯	⎯	⎯	⎯
cluster8345	hypothetical protein	+	⎯	⎯	⎯	⎯	⎯
cluster8346	hypothetical protein	+	⎯	⎯	⎯	⎯	⎯
cluster8347	hypothetical protein	+	⎯	⎯	⎯	⎯	⎯
cluster8348	hypothetical protein	+	⎯	⎯	⎯	⎯	⎯
cluster8349	hypothetical protein	+	⎯	⎯	⎯	⎯	⎯
cluster8350	Uncharacterized MFS-type transporter	+	⎯	⎯	⎯	⎯	⎯
cluster8351	glycosyl transferase, group 1	+	⎯	⎯	⎯	⎯	⎯
cluster8352	hypothetical protein	+	⎯	⎯	⎯	⎯	⎯
cluster8353	hypothetical protein	+	⎯	⎯	⎯	⎯	⎯
cluster8354	hypothetical protein	+	⎯	⎯	⎯	⎯	⎯
cluster8355	Polyhydroxyalkanoic acid synthase	+	⎯	⎯	⎯	⎯	⎯
cluster8356	hypothetical protein	+	⎯	⎯	⎯	⎯	⎯
cluster8357	hypothetical protein	+	⎯	⎯	⎯	⎯	⎯
cluster8358	hypothetical protein	+	⎯	⎯	⎯	⎯	⎯
cluster8359	hypothetical protein	+	⎯	⎯	⎯	⎯	⎯
cluster8360	hypothetical protein	+	⎯	⎯	⎯	⎯	⎯
cluster8361	hypothetical protein	+	⎯	⎯	⎯	⎯	⎯
cluster8362	hypothetical protein	+	⎯	⎯	⎯	⎯	⎯
cluster8363	hypothetical protein	+	⎯	⎯	⎯	⎯	⎯
cluster8364	hypothetical protein	+	⎯	⎯	⎯	⎯	⎯
cluster8365	hypothetical protein	+	⎯	⎯	⎯	⎯	⎯
cluster8366	hypothetical protein	+	⎯	⎯	⎯	⎯	⎯
cluster8367	hypothetical protein	+	⎯	⎯	⎯	⎯	⎯
cluster8368	hypothetical protein	+	⎯	⎯	⎯	⎯	⎯
cluster8369	hypothetical protein	+	⎯	⎯	⎯	⎯	⎯
cluster8370	hypothetical protein	+	⎯	⎯	⎯	⎯	⎯
cluster8372	hypothetical protein	+	⎯	⎯	⎯	⎯	⎯
cluster8373	hypothetical protein	+	⎯	⎯	⎯	⎯	⎯
cluster8374	Bll6993 protein	+	⎯	⎯	⎯	⎯	⎯
cluster8375	Inositol-1-monophosphatase (EC 3.1.3.25)	+	⎯	⎯	⎯	⎯	⎯
cluster8376	N-Acetylneuraminate cytidylyltransferase (EC 2.7.7.43)	+	⎯	⎯	⎯	⎯	⎯
cluster8377	hypothetical protein	+	⎯	⎯	⎯	⎯	⎯
cluster8379	hypothetical protein	+	⎯	⎯	⎯	⎯	⎯
cluster8380	hypothetical protein	+	⎯	⎯	⎯	⎯	⎯
cluster8381	hypothetical protein	+	⎯	⎯	⎯	⎯	⎯
cluster8382	hypothetical protein	+	⎯	⎯	⎯	⎯	⎯
cluster8383	hypothetical protein	+	⎯	⎯	⎯	⎯	⎯
cluster8384	hypothetical protein	+	⎯	⎯	⎯	⎯	⎯
cluster8386	hypothetical protein	+	⎯	⎯	⎯	⎯	⎯
cluster8388	hypothetical protein	+	⎯	⎯	⎯	⎯	⎯
cluster8389	hypothetical protein	+	⎯	⎯	⎯	⎯	⎯
cluster8390	hypothetical protein	+	⎯	⎯	⎯	⎯	⎯
cluster8391	hypothetical protein	+	⎯	⎯	⎯	⎯	⎯
cluster8396	hypothetical protein	+	⎯	⎯	⎯	⎯	⎯
cluster8397	hypothetical protein	+	⎯	⎯	⎯	⎯	⎯
cluster8398	hypothetical protein	+	⎯	⎯	⎯	⎯	⎯
cluster8399	hypothetical protein	+	⎯	⎯	⎯	⎯	⎯
cluster8401	hypothetical protein	+	⎯	⎯	⎯	⎯	⎯
cluster8402	Homolog of fucose/glucose/galactose permeases	+	⎯	⎯	⎯	⎯	⎯
cluster8403	hypothetical protein	+	⎯	⎯	⎯	⎯	⎯
cluster8404	hypothetical protein	+	⎯	⎯	⎯	⎯	⎯
cluster8405	hypothetical protein	+	⎯	⎯	⎯	⎯	⎯
cluster8406	hypothetical protein	+	⎯	⎯	⎯	⎯	⎯
cluster8407	hypothetical protein	+	⎯	⎯	⎯	⎯	⎯
cluster8409	hypothetical protein	+	⎯	⎯	⎯	⎯	⎯
cluster8410	hypothetical protein	+	⎯	⎯	⎯	⎯	⎯
cluster8411	Adenine deaminase (EC 3.5.4.2)	+	⎯	⎯	⎯	⎯	⎯
cluster8412	Xanthine/uracil/thiamine/ascorbate permease family protein	+	⎯	⎯	⎯	⎯	⎯
cluster8413	hypothetical protein	+	⎯	⎯	⎯	⎯	⎯
cluster8414	hypothetical protein	+	⎯	⎯	⎯	⎯	⎯
cluster8416	Mg(2+)-transport-ATPase-associated protein MgtC	+	⎯	⎯	⎯	⎯	⎯
cluster8417	hypothetical protein	+	⎯	⎯	⎯	⎯	⎯
cluster8418	hypothetical protein	+	⎯	⎯	⎯	⎯	⎯
cluster8419	hypothetical protein	+	⎯	⎯	⎯	⎯	⎯
cluster8420	hypothetical protein	+	⎯	⎯	⎯	⎯	⎯
cluster8421	S-formylglutathione hydrolase (EC 3.1.2.12)	+	⎯	⎯	⎯	⎯	⎯
cluster8422	hypothetical protein	+	⎯	⎯	⎯	⎯	⎯
cluster8425	hypothetical protein	+	⎯	⎯	⎯	⎯	⎯
cluster8426	hypothetical protein	+	⎯	⎯	⎯	⎯	⎯
cluster8427	hypothetical protein	+	⎯	⎯	⎯	⎯	⎯
cluster8428	hypothetical protein	+	⎯	⎯	⎯	⎯	⎯
cluster8429	hypothetical protein	+	⎯	⎯	⎯	⎯	⎯
cluster8432	hypothetical protein	+	⎯	⎯	⎯	⎯	⎯
cluster8433	TonB-dependent receptor	+	⎯	⎯	⎯	⎯	⎯
cluster8434	hypothetical protein	+	⎯	⎯	⎯	⎯	⎯
cluster8435	Carbonic anhydrase, beta class (EC 4.2.1.1)	+	⎯	⎯	⎯	⎯	⎯
cluster8436	hypothetical protein	+	⎯	⎯	⎯	⎯	⎯
cluster8437	hypothetical protein	+	⎯	⎯	⎯	⎯	⎯
cluster8438	hypothetical protein	+	⎯	⎯	⎯	⎯	⎯
cluster8439	hypothetical protein	+	⎯	⎯	⎯	⎯	⎯
cluster8440	hypothetical protein	+	⎯	⎯	⎯	⎯	⎯
cluster8442	Entericidin A/B family protein	+	⎯	⎯	⎯	⎯	⎯
cluster8443	hypothetical protein	+	⎯	⎯	⎯	⎯	⎯
cluster8444	hypothetical protein	+	⎯	⎯	⎯	⎯	⎯
cluster8445	UDP-glucose 4-epimerase (EC 5.1.3.2)	+	⎯	⎯	⎯	⎯	⎯
cluster8446	hypothetical protein	+	⎯	⎯	⎯	⎯	⎯
cluster8447	hypothetical protein	+	⎯	⎯	⎯	⎯	⎯
cluster8449	hypothetical protein	+	⎯	⎯	⎯	⎯	⎯
cluster8450	hypothetical protein	+	⎯	⎯	⎯	⎯	⎯
cluster8451	hypothetical protein	+	⎯	⎯	⎯	⎯	⎯
cluster8452	hypothetical protein	+	⎯	⎯	⎯	⎯	⎯
cluster8453	hypothetical protein	+	⎯	⎯	⎯	⎯	⎯
cluster8454	hypothetical protein	+	⎯	⎯	⎯	⎯	⎯
cluster8455	hypothetical protein	+	⎯	⎯	⎯	⎯	⎯
cluster8456	FIG01122721: hypothetical protein	+	⎯	⎯	⎯	⎯	⎯
cluster8457	hypothetical protein	+	⎯	⎯	⎯	⎯	⎯
cluster8459	hypothetical protein	+	⎯	⎯	⎯	⎯	⎯
cluster8460	UPF0758 family protein	+	⎯	⎯	⎯	⎯	⎯
cluster8461	hypothetical protein	+	⎯	⎯	⎯	⎯	⎯
cluster8462	hypothetical protein	+	⎯	⎯	⎯	⎯	⎯
cluster8463	hypothetical protein	+	⎯	⎯	⎯	⎯	⎯
cluster8464	hypothetical protein	+	⎯	⎯	⎯	⎯	⎯
cluster8465	hypothetical protein	+	⎯	⎯	⎯	⎯	⎯
cluster8466	Arsenate reductase (EC 1.20.4.1)	+	⎯	⎯	⎯	⎯	⎯
cluster8467	hypothetical protein	+	⎯	⎯	⎯	⎯	⎯
cluster8468	hypothetical protein	+	⎯	⎯	⎯	⎯	⎯
cluster8469	hypothetical protein	+	⎯	⎯	⎯	⎯	⎯
cluster8470	Uncharacterized MFS-type transporter	+	⎯	⎯	⎯	⎯	⎯
cluster8472	hypothetical protein	+	⎯	⎯	⎯	⎯	⎯
cluster8474	hypothetical protein	+	⎯	⎯	⎯	⎯	⎯
cluster8475	Cinnamyl alcohol dehydrogenase/reductase (EC 1.1.1.195) @ Alcohol dehydrogenase (EC 1.1.1.1)	+	⎯	⎯	⎯	⎯	⎯
cluster8476	hypothetical protein	+	⎯	⎯	⎯	⎯	⎯
cluster8478	Putative uroporphyrinogen-III synthase (EC 4.2.1.75), related to YjjA (in BS)	+	⎯	⎯	⎯	⎯	⎯
cluster8479	hypothetical protein	+	⎯	⎯	⎯	⎯	⎯
cluster8480	hypothetical protein	+	⎯	⎯	⎯	⎯	⎯
cluster8483	hypothetical protein	+	⎯	⎯	⎯	⎯	⎯
cluster8484	D-amino acid dehydrogenase (EC 1.4.99.6)	+	⎯	⎯	⎯	⎯	⎯
cluster8485	Glucose-fructose oxidoreductase (EC 1.1.99.28)	+	⎯	⎯	⎯	⎯	⎯
cluster8486	ABC transporter, substrate-binding protein (cluster 1, maltose/g3p/polyamine/iron)	+	⎯	⎯	⎯	⎯	⎯
cluster8487	Oxidoreductase family protein	+	⎯	⎯	⎯	⎯	⎯
cluster8488	ABC transporter, permease protein 2 (cluster 1, maltose/g3p/polyamine/iron)	+	⎯	⎯	⎯	⎯	⎯
cluster8489	ABC transporter, permease protein 1 (cluster 1, maltose/g3p/polyamine/iron)	+	⎯	⎯	⎯	⎯	⎯
cluster8490	D-3-phosphoglycerate dehydrogenase (EC 1.1.1.95)	+	⎯	⎯	⎯	⎯	⎯
cluster8491	hypothetical protein	+	⎯	⎯	⎯	⎯	⎯
cluster8492	MISCELLANEOUS; Hypothetical/Partial homology	+	⎯	⎯	⎯	⎯	⎯
cluster8493	Sodium-dependent transporter	+	⎯	⎯	⎯	⎯	⎯
cluster8494	hypothetical protein	+	⎯	⎯	⎯	⎯	⎯
cluster8495	Malonate transporter, MadM subunit	+	⎯	⎯	⎯	⎯	⎯
cluster8498	L-rhamnose isomerase (EC 5.3.1.14)	+	⎯	⎯	⎯	⎯	⎯
cluster8499	Predicted rhamnulose-1-phosphate aldolase (EC 4.1.2.19) / Predicted lactaldehyde dehydrogenase (EC 1.2.1.22)	+	⎯	⎯	⎯	⎯	⎯
cluster8500	Transcriptional regulator of rhamnose utilization, DeoR family	+	⎯	⎯	⎯	⎯	⎯
cluster8502	L-rhamnose mutarotase (EC 5.1.3.32)	+	⎯	⎯	⎯	⎯	⎯
cluster8503	Rhamnulokinase RhaK in alpha-proteobacteria (EC 2.7.1.5)	+	⎯	⎯	⎯	⎯	⎯
cluster8504	hypothetical protein	+	⎯	⎯	⎯	⎯	⎯
cluster8506	hypothetical protein	+	⎯	⎯	⎯	⎯	⎯
cluster8507	Oxidoreductase	+	⎯	⎯	⎯	⎯	⎯
cluster8509	hypothetical protein	+	⎯	⎯	⎯	⎯	⎯
cluster8510	hypothetical protein	+	⎯	⎯	⎯	⎯	⎯
cluster8513	hypothetical protein	+	⎯	⎯	⎯	⎯	⎯
cluster8514	hypothetical protein	+	⎯	⎯	⎯	⎯	⎯
cluster8515	hypothetical protein	+	⎯	⎯	⎯	⎯	⎯
cluster8516	D-glucarate transporter	+	⎯	⎯	⎯	⎯	⎯
cluster8518	CaiB/BaiF family protein	+	⎯	⎯	⎯	⎯	⎯
cluster8519	ABC transporter, ATP-binding protein 2 (cluster 4, leucine/isoleucine/valine/benzoate)	+	⎯	⎯	⎯	⎯	⎯
cluster8520	ABC transporter, ATP-binding protein 1 (cluster 4, leucine/isoleucine/valine/benzoate)	+	⎯	⎯	⎯	⎯	⎯
cluster8521	ABC transporter, permease protein 2 (cluster 4, leucine/isoleucine/valine/benzoate)	+	⎯	⎯	⎯	⎯	⎯
cluster8522	ABC transporter, permease protein 1 (cluster 4, leucine/isoleucine/valine/benzoate)	+	⎯	⎯	⎯	⎯	⎯
cluster8523	ABC-type branched-chain amino acid transport systems, periplasmic component	+	⎯	⎯	⎯	⎯	⎯
cluster8524	hypothetical protein	+	⎯	⎯	⎯	⎯	⎯
cluster8526	hypothetical protein	+	⎯	⎯	⎯	⎯	⎯
cluster8527	hypothetical protein	+	⎯	⎯	⎯	⎯	⎯
cluster8528	hypothetical protein	+	⎯	⎯	⎯	⎯	⎯
cluster8530	hypothetical protein	+	⎯	⎯	⎯	⎯	⎯
cluster8531	2-dehydro-3-deoxyglucarate aldolase (EC 4.1.2.20)	+	⎯	⎯	⎯	⎯	⎯
cluster8532	Hydrolase, alpha/beta hydrolase fold family	+	⎯	⎯	⎯	⎯	⎯
cluster11418	Alpha/beta hydrolase fold (EC 3.8.1.5)	⎯	⎯	⎯	+	⎯	⎯
cluster11709	Glycosyltransferase	⎯	⎯	⎯	+	⎯	⎯
cluster11715	BUG/TctC family periplasmic protein	⎯	⎯	⎯	+	⎯	⎯
cluster11825	Periplasmic aromatic aldehyde oxidoreductase, iron-sulfur subunit YagT	⎯	⎯	⎯	+	⎯	⎯
cluster11853	Glutathione S-transferase (EC 2.5.1.18)	⎯	⎯	⎯	+	⎯	⎯
cluster11857	Polyketide synthase modules and related proteins	⎯	⎯	⎯	+	⎯	⎯
cluster11861	hypothetical protein	⎯	⎯	⎯	+	⎯	⎯
cluster11869	Adenylate cyclase (EC 4.6.1.1)	⎯	⎯	⎯	+	⎯	⎯
cluster11876	hypothetical protein	⎯	⎯	⎯	+	⎯	⎯
cluster11894	3-hydroxybutyrate dehydrogenase (EC 1.1.1.30)	⎯	⎯	⎯	+	⎯	⎯
cluster11895	hypothetical protein	⎯	⎯	⎯	+	⎯	⎯
cluster11899	ABC transporter, substrate-binding protein (cluster 5, nickel/peptides/opines)	⎯	⎯	⎯	+	⎯	⎯
cluster11901	hypothetical protein	⎯	⎯	⎯	+	⎯	⎯
cluster11919	carbon monoxide dehydrogenase E protein	⎯	⎯	⎯	+	⎯	⎯
cluster11924	Tricarboxylate transport protein TctC	⎯	⎯	⎯	+	⎯	⎯
cluster11926	hypothetical protein	⎯	⎯	⎯	+	⎯	⎯
cluster11948	NAD-dependent epimerase/dehydratase family protein	⎯	⎯	⎯	+	⎯	⎯
cluster11951	L-amino acid ABC transporter (Glu/Asp/His/...), substrate-binding protein AapJ	⎯	⎯	⎯	+	⎯	⎯
cluster11954	hypothetical protein	⎯	⎯	⎯	+	⎯	⎯
cluster11970	hypothetical protein	⎯	⎯	⎯	+	⎯	⎯
cluster11979	hypothetical protein	⎯	⎯	⎯	+	⎯	⎯
cluster11981	Cephalosporin hydroxylase	⎯	⎯	⎯	+	⎯	⎯
cluster11992	hypothetical protein	⎯	⎯	⎯	+	⎯	⎯
cluster11994	hypothetical protein	⎯	⎯	⎯	+	⎯	⎯
cluster11998	hypothetical protein	⎯	⎯	⎯	+	⎯	⎯
cluster12010	hypothetical protein	⎯	⎯	⎯	+	⎯	⎯
cluster12016	hypothetical protein	⎯	⎯	⎯	+	⎯	⎯
cluster12034	Carbon monoxide oxidation accessory protein CoxD	⎯	⎯	⎯	+	⎯	⎯
cluster12040	hypothetical protein	⎯	⎯	⎯	+	⎯	⎯
cluster12041	hypothetical protein	⎯	⎯	⎯	+	⎯	⎯
cluster12049	hypothetical protein	⎯	⎯	⎯	+	⎯	⎯
cluster12055	hypothetical protein	⎯	⎯	⎯	+	⎯	⎯
cluster12066	hypothetical protein	⎯	⎯	⎯	+	⎯	⎯
cluster12069	Glutathione S-transferase, unnamed subgroup (EC 2.5.1.18)	⎯	⎯	⎯	+	⎯	⎯
cluster12073	hypothetical protein	⎯	⎯	⎯	+	⎯	⎯
cluster12074	hypothetical protein	⎯	⎯	⎯	+	⎯	⎯
cluster12076	hypothetical protein	⎯	⎯	⎯	+	⎯	⎯
cluster12077	hypothetical protein	⎯	⎯	⎯	+	⎯	⎯
cluster12086	hypothetical protein	⎯	⎯	⎯	+	⎯	⎯
cluster12087	hypothetical protein	⎯	⎯	⎯	+	⎯	⎯
cluster9490	Periplasmic aromatic aldehyde oxidoreductase, molybdenum binding subunit YagR @ 4-hydroxybenzoyl-CoA reductase, alpha subunit (EC 1.3.99.20)	⎯	⎯	⎯	+	⎯	⎯
cluster9491	Fatty acid desaturase (EC 1.14.19.1); Delta-9 fatty acid desaturase (EC 1.14.19.1)	⎯	⎯	⎯	+	⎯	⎯
